# Supplementary material for: PenDA, a rank-based method for personalized differential analysis: Application to lung cancer
Source: PLoS Comput Biol. 2020 May 11;16(5):e1007869. doi: 10.1371/journal.pcbi.1007869 (PMC7274464; doi:10.1371/journal.pcbi.1007869)
Supplement: S1 Table — (CSV) [file pcbi.1007869.s014.csv]

patients	gene_deregulation	nb_dereg_genes	%_dereg_genes	cancer	tumor_stage
patient_18-3406-01	down	4809	26,51	lusc	stage ia
patient_18-3407-01	down	3705	20,42	lusc	stage ib
patient_18-3408-01	down	5603	30,88	lusc	stage ib
patient_18-3410-01	down	4958	27,33	lusc	stage iib
patient_18-3411-01	down	4941	27,23	lusc	stage iiia
patient_18-3412-01	down	4633	25,54	lusc	stage ib
patient_18-3414-01	down	4459	24,58	lusc	stage iv
patient_18-3415-01	down	4237	23,35	lusc	stage ib
patient_18-3416-01	down	5032	27,74	lusc	stage iib
patient_18-3417-01	down	4100	22,6	lusc	stage iv
patient_18-3419-01	down	5362	29,55	lusc	stage iib
patient_18-3421-01	down	4902	27,02	lusc	stage ib
patient_18-4083-01	down	4972	27,4	lusc	stage iib
patient_18-4086-01	down	3949	21,77	lusc	stage ib
patient_18-4721-01	down	4260	23,48	lusc	stage ia
patient_18-5592-01	down	5189	28,6	lusc	stage iib
patient_21-1071-01	down	4404	24,27	lusc	stage ib
patient_21-1072-01	down	4949	27,28	lusc	stage ib
patient_21-1075-01	down	5613	30,94	lusc	stage iib
patient_21-1076-01	down	2333	12,86	lusc	stage ib
patient_21-1080-01	down	5553	30,61	lusc	stage ib
patient_21-1082-01	down	4842	26,69	lusc	stage ib
patient_21-5782-01	down	4179	23,03	lusc	stage ib
patient_21-5783-01	down	4352	23,99	lusc	stage ib
patient_21-5784-01	down	3105	17,11	lusc	stage ib
patient_21-5786-01	down	4803	26,47	lusc	stage ib
patient_21-5787-01	down	4266	23,51	lusc	stage iiia
patient_22-0940-01	down	3791	20,9	lusc	stage iia
patient_22-1000-01	down	1388	7,65	lusc	stage ib
patient_22-1017-01	down	3403	18,76	lusc	stage ia
patient_22-4591-01	down	4933	27,19	lusc	stage iiia
patient_22-4593-01	down	4292	23,66	lusc	stage iia
patient_22-4594-01	down	3686	20,32	lusc	stage iiia
patient_22-4595-01	down	3885	21,41	lusc	stage iiia
patient_22-4596-01	down	1629	8,98	lusc	stage ib
patient_22-4599-01	down	4521	24,92	lusc	stage ib
patient_22-4601-01	down	4991	27,51	lusc	stage iiia
patient_22-4604-01	down	3653	20,13	lusc	stage iia
patient_22-4605-01	down	2352	12,96	lusc	stage ib
patient_22-4607-01	down	4452	24,54	lusc	stage ib
patient_22-4609-01	down	2444	13,47	lusc	stage ia
patient_22-4613-01	down	4753	26,2	lusc	stage ia
patient_22-5471-01	down	4338	23,91	lusc	stage ib
patient_22-5472-01	down	3187	17,57	lusc	stage ib
patient_22-5473-01	down	4297	23,68	lusc	not reported
patient_22-5474-01	down	3579	19,73	lusc	stage ib
patient_22-5477-01	down	4927	27,16	lusc	stage ia
patient_22-5478-01	down	3783	20,85	lusc	stage ib
patient_22-5479-01	down	4343	23,94	lusc	stage ib
patient_22-5480-01	down	4766	26,27	lusc	stage ia
patient_22-5481-01	down	5998	33,06	lusc	stage iib
patient_22-5482-01	down	5014	27,64	lusc	stage ib
patient_22-5483-01	down	4280	23,59	lusc	stage iia
patient_22-5485-01	down	5223	28,79	lusc	stage ia
patient_22-5489-01	down	3507	19,33	lusc	stage ia
patient_22-5491-01	down	4750	26,18	lusc	stage ia
patient_22-5492-01	down	3661	20,18	lusc	stage iiia
patient_22-A5C4-01	down	5138	28,32	lusc	stage iia
patient_33-4532-01	down	5607	30,9	lusc	stage ib
patient_33-4547-01	down	3805	20,97	lusc	stage ib
patient_33-4566-01	down	4909	27,06	lusc	stage ib
patient_33-4582-01	down	5888	32,45	lusc	stage ia
patient_33-4583-01	down	5650	31,14	lusc	stage ia
patient_33-4586-01	down	4958	27,33	lusc	stage iiia
patient_33-4587-01	down	5852	32,25	lusc	stage ib
patient_33-4589-01	down	5851	32,25	lusc	stage iib
patient_33-6738-01	down	4883	26,91	lusc	stage iiia
patient_33-A4WN-01	down	4652	25,64	lusc	stage ib
patient_33-A5GW-01	down	5428	29,92	lusc	stage iia
patient_33-AAS8-01	down	5363	29,56	lusc	stage ia
patient_33-AASB-01	down	5169	28,49	lusc	stage ib
patient_33-AASD-01	down	5296	29,19	lusc	stage ia
patient_33-AASI-01	down	5051	27,84	lusc	stage iib
patient_33-AASJ-01	down	5488	30,25	lusc	stage ib
patient_33-AASL-01	down	5430	29,93	lusc	stage ia
patient_34-2596-01	down	4210	23,2	lusc	stage iib
patient_34-2600-01	down	5155	28,41	lusc	stage ia
patient_34-2608-01	down	1932	10,65	lusc	stage ib
patient_34-5231-01	down	4963	27,35	lusc	stage ia
patient_34-5232-01	down	3862	21,29	lusc	stage iia
patient_34-5234-01	down	2262	12,47	lusc	stage ia
patient_34-5236-01	down	3657	20,16	lusc	stage iib
patient_34-5239-01	down	3417	18,83	lusc	stage iiia
patient_34-5240-01	down	4774	26,31	lusc	stage iib
patient_34-5241-01	down	3439	18,95	lusc	stage ib
patient_34-5927-01	down	5324	29,34	lusc	stage ia
patient_34-5928-01	down	3451	19,02	lusc	stage iib
patient_34-5929-01	down	5288	29,15	lusc	stage ib
patient_34-7107-01	down	4454	24,55	lusc	stage ii
patient_34-8454-01	down	3604	19,86	lusc	stage iiia
patient_34-8455-01	down	4151	22,88	lusc	stage iv
patient_34-8456-01	down	4685	25,82	lusc	stage iia
patient_34-A5IX-01	down	5041	27,78	lusc	stage iib
patient_37-3783-01	down	4774	26,31	lusc	stage iiia
patient_37-3789-01	down	4371	24,09	lusc	stage ib
patient_37-3792-01	down	4189	23,09	lusc	stage ib
patient_37-4129-01	down	5568	30,69	lusc	stage ia
patient_37-4130-01	down	5484	30,23	lusc	stage ia
patient_37-4132-01	down	5170	28,5	lusc	stage iv
patient_37-4133-01	down	5385	29,68	lusc	stage iiia
patient_37-4135-01	down	6029	33,23	lusc	stage ib
patient_37-4141-01	down	4964	27,36	lusc	stage ia
patient_37-5819-01	down	5548	30,58	lusc	stage iiia
patient_37-A5EL-01	down	5256	28,97	lusc	stage iib
patient_37-A5EM-01	down	3966	21,86	lusc	stage ii
patient_37-A5EN-01	down	4917	27,1	lusc	stage iiib
patient_39-5011-01	down	3738	20,6	lusc	stage ia
patient_39-5016-01	down	4586	25,28	lusc	stage iia
patient_39-5019-01	down	3397	18,72	lusc	stage ib
patient_39-5021-01	down	4510	24,86	lusc	stage ib
patient_39-5022-01	down	2198	12,11	lusc	stage ib
patient_39-5024-01	down	3920	21,61	lusc	stage iiia
patient_39-5027-01	down	4901	27,01	lusc	stage ib
patient_39-5028-01	down	3318	18,29	lusc	stage iiia
patient_39-5029-01	down	4096	22,58	lusc	stage iiia
patient_39-5030-01	down	3224	17,77	lusc	stage iiia
patient_39-5031-01	down	3344	18,43	lusc	stage ia
patient_39-5034-01	down	4082	22,5	lusc	stage iib
patient_39-5035-01	down	4117	22,69	lusc	stage ia
patient_39-5036-01	down	4985	27,48	lusc	stage ib
patient_39-5037-01	down	5555	30,62	lusc	stage iia
patient_39-5039-01	down	2735	15,07	lusc	stage iia
patient_39-5040-01	down	4843	26,69	lusc	stage iiia
patient_43-2576-01	down	3484	19,2	lusc	stage iiia
patient_43-2578-01	down	4503	24,82	lusc	stage ia
patient_43-2581-01	down	3583	19,75	lusc	stage iiia
patient_43-3394-01	down	4552	25,09	lusc	stage ib
patient_43-3920-01	down	4829	26,62	lusc	stage ib
patient_43-5668-01	down	3997	22,03	lusc	stage iia
patient_43-5670-01	down	4821	26,57	lusc	stage iia
patient_43-6143-01	down	5469	30,14	lusc	stage ib
patient_43-6647-01	down	3039	16,75	lusc	stage iib
patient_43-6770-01	down	4388	24,19	lusc	stage ib
patient_43-6771-01	down	4165	22,96	lusc	stage ib
patient_43-6773-01	down	2528	13,93	lusc	stage iib
patient_43-7656-01	down	4779	26,34	lusc	stage ia
patient_43-7657-01	down	4235	23,34	lusc	stage ia
patient_43-7658-01	down	5306	29,25	lusc	stage ia
patient_43-8115-01	down	3188	17,57	lusc	stage iia
patient_43-8116-01	down	4912	27,07	lusc	stage ia
patient_43-8118-01	down	3877	21,37	lusc	stage ia
patient_43-A474-01	down	5318	29,31	lusc	stage iia
patient_43-A475-01	down	4183	23,06	lusc	stage iib
patient_43-A56U-01	down	2689	14,82	lusc	stage ia
patient_43-A56V-01	down	4898	27	lusc	stage iiia
patient_46-3765-01	down	4514	24,88	lusc	stage ia
patient_46-3766-01	down	1417	7,81	lusc	stage ia
patient_46-3767-01	down	1923	10,6	lusc	stage ia
patient_46-3768-01	down	5129	28,27	lusc	stage iiia
patient_46-3769-01	down	4417	24,35	lusc	not reported
patient_46-6025-01	down	4849	26,73	lusc	stage iib
patient_46-6026-01	down	5511	30,38	lusc	stage iib
patient_51-4079-01	down	4048	22,31	lusc	stage ib
patient_51-4080-01	down	5621	30,98	lusc	stage iiib
patient_51-4081-01	down	4694	25,87	lusc	stage iib
patient_51-6867-01	down	4587	25,28	lusc	stage i
patient_52-7622-01	down	2712	14,95	lusc	stage ia
patient_52-7809-01	down	4857	26,77	lusc	stage ib
patient_52-7810-01	down	5107	28,15	lusc	stage iib
patient_52-7811-01	down	3448	19	lusc	stage ib
patient_52-7812-01	down	4488	24,74	lusc	not reported
patient_56-1622-01	down	4738	26,11	lusc	stage ib
patient_56-5897-01	down	2726	15,03	lusc	stage ia
patient_56-5898-01	down	3520	19,4	lusc	stage ia
patient_56-6545-01	down	3012	16,6	lusc	stage ib
patient_56-6546-01	down	3748	20,66	lusc	stage iia
patient_56-7221-01	down	4961	27,34	lusc	stage ib
patient_56-7222-01	down	5047	27,82	lusc	stage ib
patient_56-7223-01	down	5534	30,5	lusc	stage iiia
patient_56-7579-01	down	5295	29,18	lusc	stage iiia
patient_56-7580-01	down	5237	28,87	lusc	stage ib
patient_56-7582-01	down	4784	26,37	lusc	stage ib
patient_56-7730-01	down	5118	28,21	lusc	stage iia
patient_56-7731-01	down	1846	10,17	lusc	stage ib
patient_56-7822-01	down	3730	20,56	lusc	stage iib
patient_56-7823-01	down	5662	31,21	lusc	stage iia
patient_56-8082-01	down	5371	29,6	lusc	stage iia
patient_56-8083-01	down	4887	26,94	lusc	stage ib
patient_56-8201-01	down	3566	19,65	lusc	stage iib
patient_56-8304-01	down	5160	28,44	lusc	stage ia
patient_56-8305-01	down	4668	25,73	lusc	stage ib
patient_56-8307-01	down	5389	29,7	lusc	stage iib
patient_56-8308-01	down	4166	22,96	lusc	stage iib
patient_56-8309-01	down	2880	15,87	lusc	stage ia
patient_56-8503-01	down	2706	14,91	lusc	stage iib
patient_56-8504-01	down	4692	25,86	lusc	stage ib
patient_56-8622-01	down	4014	22,12	lusc	stage ib
patient_56-8623-01	down	9	0,05	lusc	stage ib
patient_56-8624-01	down	3751	20,67	lusc	stage iib
patient_56-8625-01	down	2755	15,18	lusc	stage iiia
patient_56-8626-01	down	3530	19,46	lusc	stage ia
patient_56-8628-01	down	2619	14,44	lusc	stage ia
patient_56-8629-01	down	4698	25,89	lusc	stage iia
patient_56-A49D-01	down	3802	20,96	lusc	stage iiia
patient_56-A4BW-01	down	4279	23,58	lusc	stage iia
patient_56-A4BX-01	down	5310	29,27	lusc	stage iia
patient_56-A4BY-01	down	4508	24,85	lusc	stage ib
patient_56-A4ZJ-01	down	1297	7,15	lusc	stage ia
patient_56-A4ZK-01	down	4495	24,78	lusc	stage ib
patient_56-A5DR-01	down	5105	28,14	lusc	stage ia
patient_56-A5DS-01	down	4015	22,13	lusc	stage ib
patient_56-A62T-01	down	4943	27,24	lusc	stage iia
patient_58-8386-01	down	2785	15,35	lusc	stage iv
patient_58-8387-01	down	5505	30,34	lusc	stage iia
patient_58-8388-01	down	4290	23,65	lusc	stage ib
patient_58-8390-01	down	5196	28,64	lusc	stage iia
patient_58-8391-01	down	5052	27,85	lusc	stage iiia
patient_58-8392-01	down	5183	28,57	lusc	stage ib
patient_58-8393-01	down	3465	19,1	lusc	stage ib
patient_58-A46J-01	down	4381	24,15	lusc	stage iib
patient_58-A46K-01	down	4708	25,95	lusc	stage iiia
patient_58-A46L-01	down	4814	26,53	lusc	stage iiia
patient_58-A46M-01	down	5429	29,92	lusc	stage iib
patient_58-A46N-01	down	5157	28,42	lusc	stage ib
patient_60-2695-01	down	4687	25,83	lusc	stage ib
patient_60-2698-01	down	2826	15,58	lusc	stage iib
patient_60-2703-01	down	4364	24,05	lusc	stage iib
patient_60-2704-01	down	2367	13,05	lusc	stage iib
patient_60-2706-01	down	4690	25,85	lusc	stage ia
patient_60-2707-01	down	3139	17,3	lusc	stage ib
patient_60-2708-01	down	4120	22,71	lusc	stage iib
patient_60-2709-01	down	2156	11,88	lusc	stage ib
patient_60-2711-01	down	5076	27,98	lusc	stage ib
patient_60-2712-01	down	3151	17,37	lusc	stage iib
patient_60-2713-01	down	3805	20,97	lusc	stage ib
patient_60-2716-01	down	5389	29,7	lusc	stage iib
patient_60-2719-01	down	4860	26,79	lusc	stage ib
patient_60-2720-01	down	3740	20,61	lusc	stage ib
patient_60-2721-01	down	4644	25,6	lusc	stage ib
patient_60-2722-01	down	5539	30,53	lusc	stage iib
patient_60-2723-01	down	3995	22,02	lusc	stage ib
patient_60-2724-01	down	4558	25,12	lusc	stage iiia
patient_60-2725-01	down	2389	13,17	lusc	stage ib
patient_60-2726-01	down	4343	23,94	lusc	stage iia
patient_63-5128-01	down	4790	26,4	lusc	stage ib
patient_63-5131-01	down	4947	27,27	lusc	stage iib
patient_63-6202-01	down	3382	18,64	lusc	stage iia
patient_63-7020-01	down	3689	20,33	lusc	stage ia
patient_63-7021-01	down	4277	23,57	lusc	stage ia
patient_63-7022-01	down	2542	14,01	lusc	stage ia
patient_63-7023-01	down	5518	30,41	lusc	stage iia
patient_63-A5M9-01	down	4749	26,18	lusc	stage iib
patient_63-A5MB-01	down	4763	26,25	lusc	stage ib
patient_63-A5MG-01	down	3965	21,85	lusc	stage ib
patient_63-A5MH-01	down	4980	27,45	lusc	stage ia
patient_63-A5MI-01	down	5635	31,06	lusc	stage iiia
patient_63-A5MJ-01	down	5164	28,46	lusc	stage iib
patient_63-A5ML-01	down	4317	23,79	lusc	stage ib
patient_63-A5MM-01	down	3762	20,74	lusc	stage iib
patient_63-A5MN-01	down	2640	14,55	lusc	stage iib
patient_63-A5MP-01	down	4152	22,88	lusc	stage iib
patient_63-A5MR-01	down	4800	26,46	lusc	stage ib
patient_63-A5MS-01	down	3098	17,08	lusc	stage ib
patient_63-A5MT-01	down	4593	25,32	lusc	stage iib
patient_63-A5MU-01	down	5766	31,78	lusc	stage iib
patient_63-A5MV-01	down	4122	22,72	lusc	stage iia
patient_63-A5MW-01	down	4643	25,59	lusc	stage ib
patient_63-A5MY-01	down	6439	35,49	lusc	stage ia
patient_66-2727-01	down	4234	23,34	lusc	stage ib
patient_66-2734-01	down	3804	20,97	lusc	stage ib
patient_66-2737-01	down	3184	17,55	lusc	stage iib
patient_66-2742-01	down	4287	23,63	lusc	stage iv
patient_66-2744-01	down	2418	13,33	lusc	stage iib
patient_66-2753-01	down	4265	23,51	lusc	stage ib
patient_66-2754-01	down	6142	33,85	lusc	stage iiia
patient_66-2755-01	down	3942	21,73	lusc	stage ib
patient_66-2756-01	down	5243	28,9	lusc	stage iiib
patient_66-2757-01	down	5428	29,92	lusc	stage ia
patient_66-2758-01	down	4202	23,16	lusc	stage ib
patient_66-2759-01	down	4422	24,37	lusc	stage iiia
patient_66-2763-01	down	4522	24,92	lusc	stage ib
patient_66-2765-01	down	4192	23,11	lusc	stage ib
patient_66-2766-01	down	5305	29,24	lusc	stage iiia
patient_66-2767-01	down	2549	14,05	lusc	stage iiib
patient_66-2768-01	down	4376	24,12	lusc	stage iib
patient_66-2769-01	down	3415	18,82	lusc	stage iiib
patient_66-2770-01	down	4044	22,29	lusc	stage ib
patient_66-2771-01	down	4101	22,6	lusc	stage iib
patient_66-2773-01	down	3758	20,71	lusc	stage ib
patient_66-2777-01	down	3269	18,02	lusc	stage ib
patient_66-2778-01	down	4687	25,83	lusc	stage iiib
patient_66-2780-01	down	4268	23,52	lusc	stage ib
patient_66-2781-01	down	4701	25,91	lusc	stage ib
patient_66-2782-01	down	4156	22,91	lusc	stage iib
patient_66-2783-01	down	4323	23,83	lusc	stage iiib
patient_66-2785-01	down	4501	24,81	lusc	stage ib
patient_66-2786-01	down	3326	18,33	lusc	stage ia
patient_66-2787-01	down	4467	24,62	lusc	stage ia
patient_66-2788-01	down	3181	17,53	lusc	stage ib
patient_66-2789-01	down	3435	18,93	lusc	stage iiib
patient_66-2790-01	down	3916	21,58	lusc	stage iib
patient_66-2791-01	down	3659	20,17	lusc	stage iiib
patient_66-2792-01	down	4531	24,97	lusc	stage iib
patient_66-2793-01	down	5944	32,76	lusc	stage iiib
patient_66-2794-01	down	4220	23,26	lusc	stage iiib
patient_66-2795-01	down	4348	23,97	lusc	stage iiib
patient_66-2800-01	down	3550	19,57	lusc	stage iiib
patient_68-7755-01	down	5248	28,93	lusc	stage iia
patient_68-7756-01	down	3727	20,54	lusc	stage iiia
patient_68-7757-01	down	4227	23,3	lusc	stage ia
patient_68-8250-01	down	3253	17,93	lusc	stage ia
patient_68-8251-01	down	4315	23,78	lusc	stage ib
patient_68-A59I-01	down	3482	19,19	lusc	stage iiia
patient_68-A59J-01	down	4036	22,25	lusc	stage ib
patient_6A-AB49-01	down	5896	32,5	lusc	stage ib
patient_70-6722-01	down	3621	19,96	lusc	stage iiia
patient_70-6723-01	down	5638	31,08	lusc	stage iia
patient_77-6842-01	down	4222	23,27	lusc	stage iib
patient_77-6843-01	down	5188	28,6	lusc	stage iia
patient_77-6844-01	down	5191	28,61	lusc	stage iiia
patient_77-6845-01	down	5812	32,03	lusc	stage iib
patient_77-7138-01	down	5501	30,32	lusc	stage ib
patient_77-7139-01	down	4797	26,44	lusc	stage iib
patient_77-7140-01	down	5422	29,88	lusc	stage iib
patient_77-7141-01	down	4583	25,26	lusc	stage ib
patient_77-7142-01	down	4357	24,01	lusc	stage ib
patient_77-7335-01	down	2993	16,5	lusc	stage iiib
patient_77-7337-01	down	4304	23,72	lusc	stage iib
patient_77-7338-01	down	3664	20,2	lusc	stage ib
patient_77-7463-01	down	5116	28,2	lusc	stage ib
patient_77-7465-01	down	4816	26,54	lusc	stage iia
patient_77-8007-01	down	3447	19	lusc	stage iib
patient_77-8008-01	down	3194	17,6	lusc	stage ib
patient_77-8009-01	down	5240	28,88	lusc	stage iib
patient_77-8128-01	down	4715	25,99	lusc	stage iiia
patient_77-8130-01	down	4243	23,39	lusc	stage iib
patient_77-8131-01	down	2337	12,88	lusc	stage ib
patient_77-8133-01	down	3670	20,23	lusc	stage iia
patient_77-8136-01	down	3743	20,63	lusc	stage iib
patient_77-8139-01	down	5078	27,99	lusc	stage iib
patient_77-8140-01	down	5417	29,86	lusc	stage iib
patient_77-8143-01	down	5471	30,15	lusc	stage iiia
patient_77-8144-01	down	5624	31	lusc	stage ib
patient_77-8145-01	down	3875	21,36	lusc	stage iiib
patient_77-8146-01	down	3701	20,4	lusc	stage ia
patient_77-8148-01	down	4779	26,34	lusc	stage iiia
patient_77-8150-01	down	4809	26,51	lusc	stage iiia
patient_77-8153-01	down	5033	27,74	lusc	stage ib
patient_77-8154-01	down	5532	30,49	lusc	stage ia
patient_77-8156-01	down	3540	19,51	lusc	stage ib
patient_77-A5FZ-01	down	796	4,39	lusc	stage iiib
patient_77-A5G1-01	down	3890	21,44	lusc	stage iiia
patient_77-A5G3-01	down	5001	27,56	lusc	stage iib
patient_77-A5G6-01	down	5459	30,09	lusc	stage iiia
patient_77-A5G7-01	down	5524	30,45	lusc	stage ia
patient_77-A5G8-01	down	4625	25,49	lusc	stage iib
patient_77-A5GB-01	down	4525	24,94	lusc	stage ib
patient_77-A5GF-01	down	4903	27,02	lusc	stage iia
patient_77-A5GH-01	down	3984	21,96	lusc	stage ib
patient_79-5596-01	down	5267	29,03	lusc	stage iiia
patient_85-6175-01	down	1998	11,01	lusc	stage iib
patient_85-6560-01	down	4587	25,28	lusc	stage iia
patient_85-6561-01	down	3077	16,96	lusc	stage ib
patient_85-6798-01	down	5164	28,46	lusc	stage iiia
patient_85-7696-01	down	4728	26,06	lusc	stage ia
patient_85-7697-01	down	4170	22,98	lusc	stage iib
patient_85-7698-01	down	3882	21,4	lusc	stage ia
patient_85-7699-01	down	4470	24,64	lusc	stage iiia
patient_85-7710-01	down	5159	28,44	lusc	stage ia
patient_85-7843-01	down	4034	22,23	lusc	stage iia
patient_85-7844-01	down	3879	21,38	lusc	stage ib
patient_85-7950-01	down	4132	22,77	lusc	stage ib
patient_85-8048-01	down	2498	13,77	lusc	stage ia
patient_85-8049-01	down	2366	13,04	lusc	stage ib
patient_85-8052-01	down	4477	24,68	lusc	stage iib
patient_85-8070-01	down	6197	34,16	lusc	stage ib
patient_85-8071-01	down	5710	31,47	lusc	stage iia
patient_85-8072-01	down	3838	21,15	lusc	stage ia
patient_85-8276-01	down	3983	21,95	lusc	stage iia
patient_85-8277-01	down	4885	26,92	lusc	stage iiia
patient_85-8287-01	down	2969	16,36	lusc	stage ia
patient_85-8288-01	down	4465	24,61	lusc	stage iia
patient_85-8350-01	down	3260	17,97	lusc	stage ia
patient_85-8351-01	down	4327	23,85	lusc	stage iia
patient_85-8352-01	down	5977	32,94	lusc	stage iiia
patient_85-8353-01	down	3033	16,72	lusc	stage iiia
patient_85-8354-01	down	5808	32,01	lusc	stage ib
patient_85-8355-01	down	2935	16,18	lusc	stage ia
patient_85-8479-01	down	5565	30,67	lusc	stage ia
patient_85-8481-01	down	3632	20,02	lusc	stage iib
patient_85-8580-01	down	4519	24,91	lusc	stage ib
patient_85-8582-01	down	3395	18,71	lusc	stage ia
patient_85-8584-01	down	3898	21,48	lusc	stage iia
patient_85-8664-01	down	5478	30,19	lusc	stage iib
patient_85-8666-01	down	3832	21,12	lusc	stage ib
patient_85-A4CL-01	down	4884	26,92	lusc	stage ia
patient_85-A4CN-01	down	4668	25,73	lusc	stage iib
patient_85-A4JB-01	down	4847	26,72	lusc	stage iib
patient_85-A4JC-01	down	3783	20,85	lusc	stage iia
patient_85-A4PA-01	down	4704	25,93	lusc	stage ib
patient_85-A4QQ-01	down	5386	29,69	lusc	stage ib
patient_85-A4QR-01	down	5539	30,53	lusc	stage ib
patient_85-A50M-01	down	4061	22,38	lusc	stage iia
patient_85-A50Z-01	down	5100	28,11	lusc	stage iia
patient_85-A510-01	down	5299	29,21	lusc	stage iib
patient_85-A511-01	down	3374	18,6	lusc	stage iib
patient_85-A512-01	down	5182	28,56	lusc	stage iia
patient_85-A513-01	down	2395	13,2	lusc	stage ia
patient_85-A53L-01	down	4652	25,64	lusc	stage iia
patient_85-A5B5-01	down	5156	28,42	lusc	stage ia
patient_90-6837-01	down	3789	20,88	lusc	stage iib
patient_90-7766-01	down	4877	26,88	lusc	stage ia
patient_90-7767-01	down	4320	23,81	lusc	stage iib
patient_90-7769-01	down	5433	29,95	lusc	stage iib
patient_90-7964-01	down	4018	22,15	lusc	stage ib
patient_90-A4ED-01	down	4739	26,12	lusc	stage ib
patient_90-A4EE-01	down	4243	23,39	lusc	stage iia
patient_90-A59Q-01	down	3883	21,4	lusc	stage iia
patient_92-7340-01	down	3726	20,54	lusc	stage iia
patient_92-7341-01	down	4461	24,59	lusc	stage ib
patient_92-8063-01	down	4703	25,92	lusc	stage iiia
patient_92-8065-01	down	4741	26,13	lusc	stage iib
patient_94-7033-01	down	5291	29,16	lusc	stage ib
patient_94-7557-01	down	4795	26,43	lusc	stage ib
patient_94-7943-01	down	4268	23,52	lusc	stage ia
patient_94-8035-01	down	5158	28,43	lusc	stage iib
patient_94-8490-01	down	5678	31,3	lusc	stage iib
patient_94-8491-01	down	4513	24,87	lusc	stage iia
patient_94-A4VJ-01	down	4372	24,1	lusc	stage ia
patient_94-A5I4-01	down	4697	25,89	lusc	stage iia
patient_94-A5I6-01	down	4793	26,42	lusc	stage iib
patient_96-7544-01	down	4150	22,87	lusc	stage iib
patient_96-7545-01	down	2164	11,93	lusc	stage ia
patient_96-8169-01	down	3693	20,35	lusc	stage ia
patient_96-8170-01	down	3438	18,95	lusc	stage iia
patient_96-A4JL-01	down	4037	22,25	lusc	stage iia
patient_98-7454-01	down	2471	13,62	lusc	stage ib
patient_98-8020-01	down	4040	22,27	lusc	stage iiia
patient_98-8021-01	down	4030	22,21	lusc	stage ia
patient_98-8022-01	down	3384	18,65	lusc	stage ia
patient_98-8023-01	down	3653	20,13	lusc	stage iiia
patient_98-A538-01	down	5140	28,33	lusc	stage iib
patient_98-A539-01	down	4494	24,77	lusc	stage iib
patient_98-A53A-01	down	5507	30,35	lusc	stage ib
patient_98-A53B-01	down	4536	25	lusc	stage ib
patient_98-A53C-01	down	265	1,46	lusc	stage ia
patient_98-A53D-01	down	1062	5,85	lusc	stage iib
patient_98-A53H-01	down	1023	5,64	lusc	stage ia
patient_98-A53I-01	down	4292	23,66	lusc	stage iia
patient_98-A53J-01	down	4861	26,79	lusc	stage ib
patient_J1-A4AH-01	down	4952	27,29	lusc	stage iia
patient_L3-A4E7-01	down	4151	22,88	lusc	stage ib
patient_L3-A524-01	down	5193	28,62	lusc	stage iib
patient_LA-A446-01	down	4784	26,37	lusc	stage ia
patient_LA-A7SW-01	down	5711	31,48	lusc	stage iiia
patient_MF-A522-01	down	5561	30,65	lusc	stage ib
patient_NC-A5HD-01	down	5347	29,47	lusc	stage iib
patient_NC-A5HE-01	down	3919	21,6	lusc	stage iib
patient_NC-A5HF-01	down	5352	29,5	lusc	stage iiib
patient_NC-A5HG-01	down	5993	33,03	lusc	stage iiia
patient_NC-A5HH-01	down	5895	32,49	lusc	stage ia
patient_NC-A5HI-01	down	5958	32,84	lusc	stage ib
patient_NC-A5HJ-01	down	1293	7,13	lusc	stage iib
patient_NC-A5HK-01	down	4972	27,4	lusc	stage iib
patient_NC-A5HL-01	down	5038	27,77	lusc	stage iia
patient_NC-A5HM-01	down	5059	27,88	lusc	stage ib
patient_NC-A5HN-01	down	5638	31,08	lusc	stage iia
patient_NC-A5HO-01	down	5549	30,58	lusc	stage iiia
patient_NC-A5HP-01	down	4867	26,83	lusc	stage iv
patient_NC-A5HQ-01	down	4755	26,21	lusc	stage iiia
patient_NC-A5HR-01	down	5687	31,35	lusc	stage iia
patient_NC-A5HT-01	down	5471	30,15	lusc	stage iiia
patient_NK-A5CR-01	down	5256	28,97	lusc	stage ib
patient_NK-A5CT-01	down	5227	28,81	lusc	stage ia
patient_NK-A5CX-01	down	3821	21,06	lusc	stage iia
patient_NK-A7XE-01	down	5198	28,65	lusc	stage iiib
patient_O2-A52N-01	down	4552	25,09	lusc	stage i
patient_O2-A52Q-01	down	4305	23,73	lusc	stage iii
patient_O2-A52S-01	down	5623	30,99	lusc	stage iii
patient_O2-A52V-01	down	4365	24,06	lusc	stage ii
patient_O2-A52W-01	down	5203	28,68	lusc	stage i
patient_O2-A5IB-01	down	5955	32,82	lusc	stage iii
patient_XC-AA0X-01	down	2845	15,68	lusc	stage ia
patient_05-4244-01	down	3539	19,51	luad	stage iv
patient_05-4249-01	down	2988	16,47	luad	stage ib
patient_05-4250-01	down	3339	18,4	luad	stage iiia
patient_05-4382-01	down	2602	14,34	luad	stage ib
patient_05-4384-01	down	2353	12,97	luad	stage iiia
patient_05-4390-01	down	4082	22,5	luad	stage ib
patient_05-4396-01	down	4346	23,95	luad	stage iiib
patient_05-4397-01	down	4956	27,32	luad	stage iib
patient_05-4402-01	down	2805	15,46	luad	stage iv
patient_05-4405-01	down	2659	14,66	luad	stage ib
patient_05-4410-01	down	3098	17,08	luad	stage ib
patient_05-4415-01	down	5313	29,28	luad	stage iiib
patient_05-4417-01	down	2027	11,17	luad	stage ib
patient_05-4418-01	down	3785	20,86	luad	stage iiia
patient_05-4424-01	down	2531	13,95	luad	stage iib
patient_05-4426-01	down	3542	19,52	luad	stage ib
patient_05-4427-01	down	4400	24,25	luad	stage iib
patient_05-4430-01	down	1613	8,89	luad	stage ib
patient_05-4433-01	down	2430	13,39	luad	stage ib
patient_05-4434-01	down	2028	11,18	luad	stage iv
patient_05-5425-01	down	2808	15,48	luad	stage iib
patient_05-5428-01	down	4863	26,8	luad	stage iia
patient_05-5429-01	down	3877	21,37	luad	stage iiia
patient_05-5715-01	down	3448	19	luad	stage ib
patient_35-3615-01	down	3959	21,82	luad	stage ib
patient_35-4122-01	down	3993	22,01	luad	stage ia
patient_35-4123-01	down	4254	23,45	luad	stage ia
patient_35-5375-01	down	5551	30,6	luad	stage iiia
patient_38-4625-01	down	4091	22,55	luad	stage ib
patient_38-4626-01	down	272	1,5	luad	not reported
patient_38-4627-01	down	1717	9,46	luad	stage iia
patient_38-4628-01	down	3640	20,06	luad	stage iib
patient_38-4631-01	down	5155	28,41	luad	stage ib
patient_38-4632-01	down	3661	20,18	luad	stage iv
patient_38-6178-01	down	3377	18,61	luad	stage iiia
patient_38-7271-01	down	1064	5,86	luad	stage ia
patient_38-A44F-01	down	1247	6,87	luad	stage ib
patient_44-2655-01	down	2469	13,61	luad	stage ia
patient_44-2656-01	down	5469	30,14	luad	stage ib
patient_44-2657-01	down	1875	10,33	luad	stage ib
patient_44-2659-01	down	2764	15,23	luad	stage iib
patient_44-2662-01	down	6242	34,4	luad	stage ib
patient_44-2665-01	down	2792	15,39	luad	stage iib
patient_44-2666-01	down	5215	28,74	luad	stage ib
patient_44-2668-01	down	4844	26,7	luad	stage ib
patient_44-3396-01	down	2504	13,8	luad	stage iiia
patient_44-3398-01	down	2198	12,11	luad	stage ia
patient_44-3918-01	down	5695	31,39	luad	stage ia
patient_44-3919-01	down	2466	13,59	luad	stage ia
patient_44-4112-01	down	5468	30,14	luad	stage ib
patient_44-5644-01	down	4990	27,5	luad	stage ib
patient_44-5645-01	down	3700	20,39	luad	stage ia
patient_44-6145-01	down	2864	15,79	luad	stage ia
patient_44-6146-01	down	4138	22,81	luad	stage iib
patient_44-6148-01	down	1721	9,49	luad	stage ia
patient_44-6774-01	down	2041	11,25	luad	stage iiia
patient_44-6775-01	down	2930	16,15	luad	stage ib
patient_44-6776-01	down	3532	19,47	luad	stage ia
patient_44-6777-01	down	1584	8,73	luad	stage ib
patient_44-6778-01	down	1867	10,29	luad	stage ia
patient_44-6779-01	down	3575	19,7	luad	stage iib
patient_44-7659-01	down	3407	18,78	luad	stage ia
patient_44-7660-01	down	4786	26,38	luad	stage ib
patient_44-7661-01	down	2182	12,03	luad	stage ib
patient_44-7662-01	down	3238	17,85	luad	stage ib
patient_44-7667-01	down	5493	30,28	luad	stage iib
patient_44-7669-01	down	4059	22,37	luad	stage iia
patient_44-7670-01	down	3560	19,62	luad	stage iia
patient_44-8117-01	down	4298	23,69	luad	stage ib
patient_44-8119-01	down	3487	19,22	luad	stage iib
patient_44-8120-01	down	3119	17,19	luad	stage ib
patient_44-A479-01	down	3561	19,63	luad	stage ib
patient_44-A47A-01	down	3385	18,66	luad	stage ib
patient_44-A47B-01	down	3781	20,84	luad	stage ib
patient_44-A4SS-01	down	3377	18,61	luad	stage ia
patient_44-A4SU-01	down	3648	20,11	luad	stage ia
patient_49-4486-01	down	4334	23,89	luad	stage ia
patient_49-4488-01	down	4341	23,93	luad	stage ia
patient_49-4490-01	down	3326	18,33	luad	stage iiia
patient_49-4494-01	down	4184	23,06	luad	stage iiia
patient_49-4501-01	down	2067	11,39	luad	stage ib
patient_49-4506-01	down	5082	28,01	luad	stage iib
patient_49-4507-01	down	4575	25,22	luad	stage iiia
patient_49-4510-01	down	3283	18,1	luad	stage iib
patient_49-4512-01	down	3105	17,11	luad	stage iiia
patient_49-4514-01	down	4289	23,64	luad	stage ia
patient_49-6742-01	down	3978	21,93	luad	stage iia
patient_49-6743-01	down	3537	19,5	luad	stage iiia
patient_49-6744-01	down	1374	7,57	luad	stage iia
patient_49-6745-01	down	2154	11,87	luad	stage iiia
patient_49-6761-01	down	4198	23,14	luad	stage iiia
patient_49-AAQV-01	down	4123	22,73	luad	stage ii
patient_49-AAR0-01	down	3006	16,57	luad	stage ia
patient_49-AAR2-01	down	4501	24,81	luad	stage ib
patient_49-AAR3-01	down	3476	19,16	luad	stage iib
patient_49-AAR4-01	down	3098	17,08	luad	stage iiia
patient_49-AAR9-01	down	5349	29,48	luad	stage iib
patient_49-AARE-01	down	4504	24,83	luad	stage ia
patient_49-AARN-01	down	3121	17,2	luad	stage ia
patient_49-AARO-01	down	2636	14,53	luad	stage ia
patient_49-AARQ-01	down	5053	27,85	luad	stage i
patient_49-AARR-01	down	715	3,94	luad	stage ia
patient_4B-A93V-01	down	4845	26,7	luad	stage ia
patient_50-5044-01	down	3218	17,74	luad	stage iiib
patient_50-5049-01	down	1995	11	luad	stage ia
patient_50-5051-01	down	4014	22,12	luad	stage iiia
patient_50-5055-01	down	1351	7,45	luad	stage iia
patient_50-5066-01	down	4529	24,96	luad	stage ib
patient_50-5068-01	down	4210	23,2	luad	stage iib
patient_50-5930-01	down	2868	15,81	luad	stage iiia
patient_50-5932-01	down	4762	26,25	luad	stage iib
patient_50-5935-01	down	2922	16,11	luad	stage ia
patient_50-5936-01	down	3618	19,94	luad	stage iiia
patient_50-5939-01	down	3065	16,89	luad	stage ib
patient_50-5941-01	down	2344	12,92	luad	stage iiia
patient_50-5942-01	down	2223	12,25	luad	stage ia
patient_50-5944-01	down	2164	11,93	luad	stage ia
patient_50-5946-01	down	4944	27,25	luad	stage ia
patient_50-6590-01	down	3939	21,71	luad	stage ib
patient_50-6591-01	down	5453	30,06	luad	stage iv
patient_50-6592-01	down	3579	19,73	luad	stage ib
patient_50-6593-01	down	2173	11,98	luad	stage iiia
patient_50-6594-01	down	4993	27,52	luad	stage iiia
patient_50-6595-01	down	3054	16,83	luad	stage iiia
patient_50-6597-01	down	4021	22,16	luad	stage ib
patient_50-6673-01	down	2511	13,84	luad	stage i
patient_50-7109-01	down	3912	21,56	luad	stage ia
patient_50-8457-01	down	1776	9,79	luad	stage ia
patient_50-8460-01	down	2373	13,08	luad	stage ia
patient_53-7624-01	down	4854	26,75	luad	stage iv
patient_53-7626-01	down	1402	7,73	luad	stage iia
patient_53-7813-01	down	5317	29,31	luad	stage iiib
patient_55-1592-01	down	3215	17,72	luad	stage ia
patient_55-1594-01	down	4674	25,76	luad	stage iiia
patient_55-1596-01	down	4869	26,84	luad	stage iib
patient_55-6543-01	down	2383	13,13	luad	stage ia
patient_55-6642-01	down	2932	16,16	luad	stage ib
patient_55-6712-01	down	3075	16,95	luad	stage iia
patient_55-6968-01	down	4323	23,83	luad	stage iv
patient_55-6970-01	down	2903	16	luad	stage iiia
patient_55-6971-01	down	2061	11,36	luad	stage ib
patient_55-6972-01	down	6026	33,21	luad	stage ib
patient_55-6975-01	down	3335	18,38	luad	stage iib
patient_55-6978-01	down	2597	14,31	luad	stage iia
patient_55-6979-01	down	2261	12,46	luad	stage iib
patient_55-6980-01	down	2028	11,18	luad	stage ia
patient_55-6981-01	down	3435	18,93	luad	stage iiia
patient_55-6982-01	down	2551	14,06	luad	stage iib
patient_55-6983-01	down	2192	12,08	luad	stage iib
patient_55-6984-01	down	3509	19,34	luad	stage iib
patient_55-6985-01	down	1970	10,86	luad	stage ib
patient_55-6986-01	down	3193	17,6	luad	stage ib
patient_55-6987-01	down	2259	12,45	luad	stage ia
patient_55-7227-01	down	2033	11,21	luad	stage iiia
patient_55-7281-01	down	2373	13,08	luad	stage ia
patient_55-7283-01	down	3040	16,76	luad	stage iiia
patient_55-7284-01	down	1116	6,15	luad	stage iib
patient_55-7570-01	down	5528	30,47	luad	stage ia
patient_55-7573-01	down	2084	11,49	luad	stage ia
patient_55-7574-01	down	1660	9,15	luad	stage ib
patient_55-7576-01	down	3329	18,35	luad	stage ib
patient_55-7724-01	down	3675	20,26	luad	stage ib
patient_55-7725-01	down	5161	28,45	luad	stage ia
patient_55-7726-01	down	4419	24,36	luad	stage ia
patient_55-7727-01	down	5166	28,47	luad	stage iiia
patient_55-7728-01	down	2786	15,36	luad	stage ib
patient_55-7815-01	down	5484	30,23	luad	stage ib
patient_55-7816-01	down	2121	11,69	luad	stage iv
patient_55-7903-01	down	4550	25,08	luad	stage ia
patient_55-7907-01	down	3371	18,58	luad	stage iia
patient_55-7910-01	down	4777	26,33	luad	stage iia
patient_55-7911-01	down	3960	21,83	luad	stage ia
patient_55-7913-01	down	5117	28,2	luad	stage ia
patient_55-7914-01	down	4127	22,75	luad	stage iia
patient_55-7994-01	down	4147	22,86	luad	stage iib
patient_55-7995-01	down	3864	21,3	luad	stage ia
patient_55-8085-01	down	3746	20,65	luad	stage ia
patient_55-8087-01	down	3541	19,52	luad	stage ib
patient_55-8089-01	down	2854	15,73	luad	stage ia
patient_55-8090-01	down	2637	14,53	luad	stage ia
patient_55-8092-01	down	4434	24,44	luad	stage iib
patient_55-8094-01	down	5461	30,1	luad	stage iv
patient_55-8097-01	down	2857	15,75	luad	stage ia
patient_55-8203-01	down	3553	19,58	luad	stage ia
patient_55-8204-01	down	3020	16,65	luad	stage ib
patient_55-8205-01	down	2877	15,86	luad	stage iia
patient_55-8207-01	down	2153	11,87	luad	stage ib
patient_55-8208-01	down	1646	9,07	luad	stage ia
patient_55-8299-01	down	1361	7,5	luad	stage ia
patient_55-8301-01	down	2467	13,6	luad	stage ib
patient_55-8302-01	down	3932	21,67	luad	stage ib
patient_55-8505-01	down	3638	20,05	luad	stage iiia
patient_55-8506-01	down	4239	23,36	luad	stage iib
patient_55-8507-01	down	3639	20,06	luad	stage ia
patient_55-8508-01	down	3629	20	luad	stage iia
patient_55-8510-01	down	2015	11,11	luad	stage ib
patient_55-8511-01	down	3450	19,02	luad	stage ib
patient_55-8512-01	down	2086	11,5	luad	stage iv
patient_55-8513-01	down	699	3,85	luad	stage iib
patient_55-8514-01	down	4487	24,73	luad	stage ib
patient_55-8614-01	down	3309	18,24	luad	stage ib
patient_55-8615-01	down	4329	23,86	luad	stage iiia
patient_55-8616-01	down	3701	20,4	luad	stage ib
patient_55-8619-01	down	316	1,74	luad	stage iib
patient_55-8620-01	down	4845	26,7	luad	stage iv
patient_55-8621-01	down	106	0,58	luad	stage ia
patient_55-A48X-01	down	2479	13,66	luad	stage iia
patient_55-A48Y-01	down	3843	21,18	luad	stage iia
patient_55-A48Z-01	down	3120	17,2	luad	stage iiib
patient_55-A490-01	down	4534	24,99	luad	stage iia
patient_55-A491-01	down	3484	19,2	luad	stage ia
patient_55-A492-01	down	4443	24,49	luad	stage ia
patient_55-A493-01	down	3644	20,08	luad	stage ib
patient_55-A494-01	down	4804	26,48	luad	stage ib
patient_55-A4DG-01	down	3737	20,6	luad	stage ia
patient_55-A57B-01	down	2643	14,57	luad	stage ia
patient_62-8394-01	down	3722	20,51	luad	stage iiib
patient_62-8395-01	down	3012	16,6	luad	stage iib
patient_62-8397-01	down	3448	19	luad	stage iib
patient_62-8399-01	down	4050	22,32	luad	stage iiia
patient_62-8402-01	down	4643	25,59	luad	stage iiia
patient_62-A46R-01	down	4051	22,33	luad	stage ib
patient_62-A46S-01	down	3133	17,27	luad	stage ib
patient_62-A46V-01	down	4429	24,41	luad	stage ib
patient_62-A46Y-01	down	2746	15,14	luad	stage iiia
patient_62-A470-01	down	4134	22,79	luad	stage ib
patient_62-A471-01	down	5038	27,77	luad	stage iib
patient_62-A472-01	down	4257	23,46	luad	stage iib
patient_64-1676-01	down	4492	24,76	luad	stage ia
patient_64-1677-01	down	4728	26,06	luad	stage iiia
patient_64-1678-01	down	6044	33,31	luad	not reported
patient_64-1679-01	down	2897	15,97	luad	stage iiia
patient_64-1680-01	down	3699	20,39	luad	stage iv
patient_64-1681-01	down	2011	11,08	luad	stage ia
patient_64-5774-01	down	4792	26,41	luad	stage ib
patient_64-5778-01	down	4346	23,95	luad	stage ib
patient_64-5779-01	down	3556	19,6	luad	stage iiia
patient_64-5781-01	down	4393	24,21	luad	stage ib
patient_64-5815-01	down	2142	11,81	luad	stage iib
patient_67-3770-01	down	3172	17,48	luad	stage ia
patient_67-3772-01	down	2430	13,39	luad	stage ib
patient_67-3773-01	down	3005	16,56	luad	stage ib
patient_67-3774-01	down	1983	10,93	luad	stage ib
patient_67-4679-01	down	1807	9,96	luad	not reported
patient_67-6215-01	down	3413	18,81	luad	stage ib
patient_67-6216-01	down	3004	16,56	luad	stage ia
patient_67-6217-01	down	2586	14,25	luad	stage iia
patient_69-7760-01	down	4723	26,03	luad	stage iib
patient_69-7761-01	down	3082	16,99	luad	stage ib
patient_69-7763-01	down	1941	10,7	luad	stage ia
patient_69-7764-01	down	4167	22,97	luad	stage ia
patient_69-7765-01	down	2701	14,89	luad	not reported
patient_69-7973-01	down	4240	23,37	luad	stage ib
patient_69-7974-01	down	2512	13,85	luad	stage iiia
patient_69-7978-01	down	2817	15,53	luad	stage iib
patient_69-7979-01	down	4520	24,91	luad	stage ib
patient_69-7980-01	down	3389	18,68	luad	stage i
patient_69-8253-01	down	3464	19,09	luad	stage iia
patient_69-8254-01	down	2286	12,6	luad	not reported
patient_69-8255-01	down	5193	28,62	luad	stage ia
patient_69-8453-01	down	679	3,74	luad	stage iib
patient_69-A59K-01	down	4464	24,6	luad	stage iib
patient_71-6725-01	down	4396	24,23	luad	stage ib
patient_71-8520-01	down	3257	17,95	luad	stage ib
patient_73-4658-01	down	1712	9,44	luad	stage ib
patient_73-4659-01	down	2353	12,97	luad	stage iiia
patient_73-4662-01	down	2947	16,24	luad	stage ia
patient_73-4666-01	down	4141	22,82	luad	stage iv
patient_73-4668-01	down	3735	20,59	luad	stage iib
patient_73-4675-01	down	3808	20,99	luad	stage iiia
patient_73-4677-01	down	2817	15,53	luad	not reported
patient_73-7498-01	down	2377	13,1	luad	stage ia
patient_73-7499-01	down	3723	20,52	luad	stage ib
patient_73-A9RS-01	down	5248	28,93	luad	stage iib
patient_75-5122-01	down	2446	13,48	luad	stage ib
patient_75-5125-01	down	3884	21,41	luad	stage iib
patient_75-5126-01	down	1656	9,13	luad	stage iiia
patient_75-5146-01	down	3037	16,74	luad	stage ib
patient_75-5147-01	down	3442	18,97	luad	stage ib
patient_75-6203-01	down	154	0,85	luad	stage iiia
patient_75-6205-01	down	2511	13,84	luad	stage ib
patient_75-6207-01	down	4830	26,62	luad	stage iiia
patient_75-6211-01	down	4780	26,35	luad	stage ib
patient_75-6212-01	down	2180	12,02	luad	stage iib
patient_75-6214-01	down	4246	23,4	luad	stage iiia
patient_75-7025-01	down	1892	10,43	luad	stage ib
patient_75-7027-01	down	3877	21,37	luad	stage ib
patient_75-7030-01	down	952	5,25	luad	stage iib
patient_75-7031-01	down	3864	21,3	luad	stage ib
patient_78-7145-01	down	3861	21,28	luad	stage iv
patient_78-7146-01	down	4773	26,31	luad	stage iiia
patient_78-7147-01	down	4453	24,54	luad	stage iib
patient_78-7148-01	down	3246	17,89	luad	stage iib
patient_78-7149-01	down	3227	17,79	luad	stage iiib
patient_78-7150-01	down	4329	23,86	luad	stage iib
patient_78-7152-01	down	3138	17,3	luad	stage ib
patient_78-7153-01	down	3831	21,12	luad	stage ib
patient_78-7154-01	down	3987	21,98	luad	stage iiia
patient_78-7155-01	down	6353	35,02	luad	stage ib
patient_78-7156-01	down	4475	24,67	luad	stage iv
patient_78-7158-01	down	4404	24,27	luad	stage iiib
patient_78-7159-01	down	3826	21,09	luad	stage ia
patient_78-7160-01	down	2023	11,15	luad	stage iv
patient_78-7161-01	down	4264	23,5	luad	stage iib
patient_78-7162-01	down	1137	6,27	luad	stage ia
patient_78-7166-01	down	4591	25,3	luad	stage iib
patient_78-7167-01	down	4379	24,14	luad	stage iv
patient_78-7220-01	down	4624	25,49	luad	stage iiia
patient_78-7535-01	down	3894	21,46	luad	stage ib
patient_78-7536-01	down	5328	29,37	luad	stage iiia
patient_78-7537-01	down	3343	18,43	luad	stage ib
patient_78-7539-01	down	3523	19,42	luad	stage iia
patient_78-7540-01	down	3249	17,91	luad	stage ib
patient_78-7542-01	down	4653	25,65	luad	stage ib
patient_78-7633-01	down	3591	19,79	luad	stage ib
patient_78-8640-01	down	4767	26,27	luad	stage iia
patient_78-8648-01	down	969	5,34	luad	stage iib
patient_78-8655-01	down	3424	18,87	luad	stage ia
patient_78-8660-01	down	3388	18,67	luad	stage iib
patient_78-8662-01	down	5213	28,73	luad	stage ib
patient_80-5607-01	down	2667	14,7	luad	stage iib
patient_80-5608-01	down	3546	19,54	luad	stage ia
patient_80-5611-01	down	4159	22,92	luad	stage ib
patient_83-5908-01	down	3781	20,84	luad	stage ia
patient_86-6562-01	down	2629	14,49	luad	stage iia
patient_86-6851-01	down	3557	19,61	luad	stage iia
patient_86-7701-01	down	3438	18,95	luad	stage iv
patient_86-7711-01	down	4433	24,43	luad	stage iia
patient_86-7713-01	down	4832	26,63	luad	stage iia
patient_86-7953-01	down	3365	18,55	luad	stage ia
patient_86-7954-01	down	3395	18,71	luad	stage ib
patient_86-8054-01	down	4674	25,76	luad	stage iib
patient_86-8055-01	down	2421	13,34	luad	stage iia
patient_86-8056-01	down	2835	15,63	luad	stage iiia
patient_86-8073-01	down	3494	19,26	luad	stage ib
patient_86-8074-01	down	3391	18,69	luad	stage iia
patient_86-8076-01	down	2017	11,12	luad	stage ia
patient_86-8278-01	down	3709	20,44	luad	stage iib
patient_86-8279-01	down	3853	21,24	luad	stage iia
patient_86-8280-01	down	1613	8,89	luad	stage iia
patient_86-8281-01	down	3347	18,45	luad	stage ia
patient_86-8358-01	down	4429	24,41	luad	stage ib
patient_86-8359-01	down	3393	18,7	luad	stage iiia
patient_86-8585-01	down	3950	21,77	luad	stage ib
patient_86-8668-01	down	2466	13,59	luad	stage ia
patient_86-8669-01	down	3680	20,28	luad	stage ia
patient_86-8671-01	down	1254	6,91	luad	stage iib
patient_86-8672-01	down	3987	21,98	luad	stage iib
patient_86-8673-01	down	3956	21,8	luad	stage ib
patient_86-8674-01	down	4876	26,88	luad	stage iia
patient_86-A456-01	down	2528	13,93	luad	stage ia
patient_86-A4D0-01	down	4641	25,58	luad	stage iia
patient_86-A4JF-01	down	3787	20,87	luad	stage iib
patient_86-A4P7-01	down	1220	6,72	luad	stage ib
patient_86-A4P8-01	down	261	1,44	luad	stage iiia
patient_91-6828-01	down	2819	15,54	luad	stage ia
patient_91-6830-01	down	1687	9,3	luad	stage iia
patient_91-6831-01	down	4021	22,16	luad	stage ib
patient_91-6836-01	down	5289	29,15	luad	stage ib
patient_91-6840-01	down	4132	22,77	luad	stage ia
patient_91-6847-01	down	5437	29,97	luad	stage ib
patient_91-6848-01	down	3765	20,75	luad	stage iiia
patient_91-6849-01	down	2857	15,75	luad	stage iiia
patient_91-8497-01	down	1260	6,94	luad	stage ia
patient_91-A4BC-01	down	3227	17,79	luad	stage iia
patient_91-A4BD-01	down	3575	19,7	luad	stage iia
patient_93-7347-01	down	1475	8,13	luad	stage ia
patient_93-7348-01	down	2603	14,35	luad	stage ia
patient_93-8067-01	down	4014	22,12	luad	stage ib
patient_93-A4JN-01	down	2651	14,61	luad	stage iv
patient_93-A4JP-01	down	653	3,6	luad	stage iv
patient_93-A4JQ-01	down	2604	14,35	luad	stage ia
patient_95-7039-01	down	3559	19,62	luad	stage iib
patient_95-7562-01	down	4083	22,5	luad	stage iia
patient_95-7567-01	down	4010	22,1	luad	stage iib
patient_95-7944-01	down	4536	25	luad	stage ia
patient_95-7947-01	down	4247	23,41	luad	stage ia
patient_95-7948-01	down	4789	26,4	luad	stage ib
patient_95-8039-01	down	2701	14,89	luad	stage ia
patient_95-8494-01	down	4867	26,83	luad	stage iia
patient_95-A4VK-01	down	3915	21,58	luad	stage iiia
patient_95-A4VN-01	down	3133	17,27	luad	stage iia
patient_95-A4VP-01	down	2528	13,93	luad	stage iiia
patient_97-7546-01	down	1842	10,15	luad	stage ia
patient_97-7552-01	down	1485	8,18	luad	stage ib
patient_97-7553-01	down	409	2,25	luad	stage ia
patient_97-7554-01	down	2844	15,68	luad	stage iiia
patient_97-7937-01	down	4892	26,96	luad	stage ib
patient_97-7938-01	down	2528	13,93	luad	stage ia
patient_97-8171-01	down	4882	26,91	luad	stage iv
patient_97-8172-01	down	2039	11,24	luad	stage ib
patient_97-8174-01	down	2119	11,68	luad	stage iia
patient_97-8176-01	down	3759	20,72	luad	stage iiia
patient_97-8177-01	down	1748	9,63	luad	stage ib
patient_97-8179-01	down	3254	17,94	luad	stage ia
patient_97-8547-01	down	3147	17,35	luad	stage iiia
patient_97-8552-01	down	1474	8,12	luad	stage i
patient_97-A4M0-01	down	3810	21	luad	stage ib
patient_97-A4M1-01	down	1853	10,21	luad	stage ia
patient_97-A4M2-01	down	715	3,94	luad	stage ia
patient_97-A4M3-01	down	3643	20,08	luad	stage ia
patient_97-A4M5-01	down	1514	8,34	luad	stage ia
patient_97-A4M6-01	down	2638	14,54	luad	stage ia
patient_97-A4M7-01	down	2243	12,36	luad	stage ia
patient_99-7458-01	down	2018	11,12	luad	stage iiia
patient_99-8025-01	down	3167	17,46	luad	stage iiia
patient_99-8028-01	down	1720	9,48	luad	stage ia
patient_99-8032-01	down	3182	17,54	luad	stage ia
patient_99-8033-01	down	4068	22,42	luad	stage iv
patient_99-AA5R-01	down	444	2,45	luad	stage ia
patient_J2-8192-01	down	1765	9,73	luad	stage iia
patient_J2-8194-01	down	3074	16,94	luad	stage iib
patient_J2-A4AD-01	down	4190	23,09	luad	stage ia
patient_J2-A4AE-01	down	2761	15,22	luad	stage ia
patient_J2-A4AG-01	down	2540	14	luad	stage ia
patient_L4-A4E5-01	down	4646	25,61	luad	stage i
patient_L4-A4E6-01	down	262	1,44	luad	stage ia
patient_L9-A443-01	down	3303	18,21	luad	stage ia
patient_L9-A444-01	down	2911	16,04	luad	stage ia
patient_L9-A50W-01	down	3753	20,69	luad	stage iia
patient_L9-A5IP-01	down	4424	24,38	luad	stage iv
patient_L9-A743-01	down	1722	9,49	luad	stage iia
patient_L9-A7SV-01	down	5274	29,07	luad	stage iia
patient_L9-A8F4-01	down	3778	20,82	luad	stage ib
patient_MN-A4N1-01	down	4190	23,09	luad	stage iia
patient_MN-A4N4-01	down	3582	19,74	luad	stage ia
patient_MN-A4N5-01	down	3745	20,64	luad	stage ia
patient_MP-A4SV-01	down	3561	19,63	luad	stage ib
patient_MP-A4SW-01	down	3025	16,67	luad	stage iib
patient_MP-A4SY-01	down	3374	18,6	luad	stage iib
patient_MP-A4T4-01	down	2867	15,8	luad	stage iib
patient_MP-A4T6-01	down	4754	26,2	luad	stage iiia
patient_MP-A4T7-01	down	2927	16,13	luad	stage iv
patient_MP-A4T8-01	down	4125	22,74	luad	stage iiia
patient_MP-A4T9-01	down	1903	10,49	luad	stage iiia
patient_MP-A4TC-01	down	2920	16,09	luad	stage iiia
patient_MP-A4TD-01	down	2971	16,38	luad	stage iiia
patient_MP-A4TE-01	down	4752	26,19	luad	stage iia
patient_MP-A4TF-01	down	5125	28,25	luad	stage iia
patient_MP-A4TH-01	down	2334	12,86	luad	stage ia
patient_MP-A4TI-01	down	2456	13,54	luad	stage iia
patient_MP-A4TJ-01	down	1707	9,41	luad	stage ia
patient_MP-A4TK-01	down	2412	13,29	luad	stage iib
patient_MP-A5C7-01	down	4725	26,04	luad	stage ib
patient_NJ-A4YF-01	down	5192	28,62	luad	stage ia
patient_NJ-A4YG-01	down	2845	15,68	luad	stage ib
patient_NJ-A4YI-01	down	3909	21,55	luad	stage iiia
patient_NJ-A4YP-01	down	3445	18,99	luad	stage ib
patient_NJ-A4YQ-01	down	4059	22,37	luad	stage ia
patient_NJ-A55A-01	down	1915	10,56	luad	stage ib
patient_NJ-A55O-01	down	2277	12,55	luad	stage iia
patient_NJ-A55R-01	down	3812	21,01	luad	stage ia
patient_NJ-A7XG-01	down	4086	22,52	luad	stage iiia
patient_O1-A52J-01	down	3449	19,01	luad	stage ia
patient_S2-AA1A-01	down	1954	10,77	luad	stage ia
patient_18-3406-01	up	2938	16,19	lusc	stage ia
patient_18-3407-01	up	2802	15,44	lusc	stage ib
patient_18-3408-01	up	2401	13,23	lusc	stage ib
patient_18-3410-01	up	3234	17,83	lusc	stage iib
patient_18-3411-01	up	3424	18,87	lusc	stage iiia
patient_18-3412-01	up	3531	19,46	lusc	stage ib
patient_18-3414-01	up	2895	15,96	lusc	stage iv
patient_18-3415-01	up	3136	17,28	lusc	stage ib
patient_18-3416-01	up	3148	17,35	lusc	stage iib
patient_18-3417-01	up	3038	16,74	lusc	stage iv
patient_18-3419-01	up	2915	16,07	lusc	stage iib
patient_18-3421-01	up	3629	20	lusc	stage ib
patient_18-4083-01	up	3849	21,21	lusc	stage iib
patient_18-4086-01	up	2965	16,34	lusc	stage ib
patient_18-4721-01	up	3132	17,26	lusc	stage ia
patient_18-5592-01	up	3577	19,72	lusc	stage iib
patient_21-1071-01	up	3133	17,27	lusc	stage ib
patient_21-1072-01	up	3343	18,43	lusc	stage ib
patient_21-1075-01	up	3076	16,95	lusc	stage iib
patient_21-1076-01	up	2703	14,9	lusc	stage ib
patient_21-1080-01	up	2945	16,23	lusc	stage ib
patient_21-1082-01	up	3139	17,3	lusc	stage ib
patient_21-5782-01	up	4679	25,79	lusc	stage ib
patient_21-5783-01	up	3966	21,86	lusc	stage ib
patient_21-5784-01	up	2941	16,21	lusc	stage ib
patient_21-5786-01	up	3633	20,02	lusc	stage ib
patient_21-5787-01	up	2899	15,98	lusc	stage iiia
patient_22-0940-01	up	2923	16,11	lusc	stage iia
patient_22-1000-01	up	1788	9,86	lusc	stage ib
patient_22-1017-01	up	2982	16,44	lusc	stage ia
patient_22-4591-01	up	3563	19,64	lusc	stage iiia
patient_22-4593-01	up	3489	19,23	lusc	stage iia
patient_22-4594-01	up	2657	14,64	lusc	stage iiia
patient_22-4595-01	up	3675	20,26	lusc	stage iiia
patient_22-4596-01	up	1785	9,84	lusc	stage ib
patient_22-4599-01	up	3334	18,38	lusc	stage ib
patient_22-4601-01	up	3187	17,57	lusc	stage iiia
patient_22-4604-01	up	3312	18,25	lusc	stage iia
patient_22-4605-01	up	2823	15,56	lusc	stage ib
patient_22-4607-01	up	3100	17,09	lusc	stage ib
patient_22-4609-01	up	2753	15,17	lusc	stage ia
patient_22-4613-01	up	3096	17,06	lusc	stage ia
patient_22-5471-01	up	3774	20,8	lusc	stage ib
patient_22-5472-01	up	2160	11,91	lusc	stage ib
patient_22-5473-01	up	3338	18,4	lusc	not reported
patient_22-5474-01	up	3105	17,11	lusc	stage ib
patient_22-5477-01	up	3749	20,66	lusc	stage ia
patient_22-5478-01	up	3968	21,87	lusc	stage ib
patient_22-5479-01	up	3392	18,7	lusc	stage ib
patient_22-5480-01	up	3010	16,59	lusc	stage ia
patient_22-5481-01	up	3497	19,27	lusc	stage iib
patient_22-5482-01	up	2991	16,49	lusc	stage ib
patient_22-5483-01	up	3285	18,11	lusc	stage iia
patient_22-5485-01	up	3152	17,37	lusc	stage ia
patient_22-5489-01	up	2926	16,13	lusc	stage ia
patient_22-5491-01	up	3743	20,63	lusc	stage ia
patient_22-5492-01	up	2848	15,7	lusc	stage iiia
patient_22-A5C4-01	up	3560	19,62	lusc	stage iia
patient_33-4532-01	up	3399	18,73	lusc	stage ib
patient_33-4547-01	up	2727	15,03	lusc	stage ib
patient_33-4566-01	up	2913	16,06	lusc	stage ib
patient_33-4582-01	up	3353	18,48	lusc	stage ia
patient_33-4583-01	up	3210	17,69	lusc	stage ia
patient_33-4586-01	up	3671	20,23	lusc	stage iiia
patient_33-4587-01	up	3570	19,68	lusc	stage ib
patient_33-4589-01	up	3386	18,66	lusc	stage iib
patient_33-6738-01	up	3499	19,29	lusc	stage iiia
patient_33-A4WN-01	up	3585	19,76	lusc	stage ib
patient_33-A5GW-01	up	2909	16,03	lusc	stage iia
patient_33-AAS8-01	up	3226	17,78	lusc	stage ia
patient_33-AASB-01	up	3648	20,11	lusc	stage ib
patient_33-AASD-01	up	3676	20,26	lusc	stage ia
patient_33-AASI-01	up	3150	17,36	lusc	stage iib
patient_33-AASJ-01	up	3861	21,28	lusc	stage ib
patient_33-AASL-01	up	3824	21,08	lusc	stage ia
patient_34-2596-01	up	3694	20,36	lusc	stage iib
patient_34-2600-01	up	3696	20,37	lusc	stage ia
patient_34-2608-01	up	1914	10,55	lusc	stage ib
patient_34-5231-01	up	3728	20,55	lusc	stage ia
patient_34-5232-01	up	2573	14,18	lusc	stage iia
patient_34-5234-01	up	2644	14,57	lusc	stage ia
patient_34-5236-01	up	3654	20,14	lusc	stage iib
patient_34-5239-01	up	2894	15,95	lusc	stage iiia
patient_34-5240-01	up	3070	16,92	lusc	stage iib
patient_34-5241-01	up	2873	15,84	lusc	stage ib
patient_34-5927-01	up	3868	21,32	lusc	stage ia
patient_34-5928-01	up	3760	20,72	lusc	stage iib
patient_34-5929-01	up	3239	17,85	lusc	stage ib
patient_34-7107-01	up	3598	19,83	lusc	stage ii
patient_34-8454-01	up	2784	15,34	lusc	stage iiia
patient_34-8455-01	up	2629	14,49	lusc	stage iv
patient_34-8456-01	up	3545	19,54	lusc	stage iia
patient_34-A5IX-01	up	3385	18,66	lusc	stage iib
patient_37-3783-01	up	3239	17,85	lusc	stage iiia
patient_37-3789-01	up	3560	19,62	lusc	stage ib
patient_37-3792-01	up	2570	14,17	lusc	stage ib
patient_37-4129-01	up	3006	16,57	lusc	stage ia
patient_37-4130-01	up	3538	19,5	lusc	stage ia
patient_37-4132-01	up	2903	16	lusc	stage iv
patient_37-4133-01	up	3117	17,18	lusc	stage iiia
patient_37-4135-01	up	3870	21,33	lusc	stage ib
patient_37-4141-01	up	3108	17,13	lusc	stage ia
patient_37-5819-01	up	3697	20,38	lusc	stage iiia
patient_37-A5EL-01	up	4575	25,22	lusc	stage iib
patient_37-A5EM-01	up	3484	19,2	lusc	stage ii
patient_37-A5EN-01	up	3840	21,17	lusc	stage iiib
patient_39-5011-01	up	2848	15,7	lusc	stage ia
patient_39-5016-01	up	3088	17,02	lusc	stage iia
patient_39-5019-01	up	3443	18,98	lusc	stage ib
patient_39-5021-01	up	3543	19,53	lusc	stage ib
patient_39-5022-01	up	2378	13,11	lusc	stage ib
patient_39-5024-01	up	3060	16,87	lusc	stage iiia
patient_39-5027-01	up	3734	20,58	lusc	stage ib
patient_39-5028-01	up	2616	14,42	lusc	stage iiia
patient_39-5029-01	up	3312	18,25	lusc	stage iiia
patient_39-5030-01	up	2645	14,58	lusc	stage iiia
patient_39-5031-01	up	3426	18,88	lusc	stage ia
patient_39-5034-01	up	3491	19,24	lusc	stage iib
patient_39-5035-01	up	3292	18,14	lusc	stage ia
patient_39-5036-01	up	3328	18,34	lusc	stage ib
patient_39-5037-01	up	4003	22,06	lusc	stage iia
patient_39-5039-01	up	2344	12,92	lusc	stage iia
patient_39-5040-01	up	3322	18,31	lusc	stage iiia
patient_43-2576-01	up	3126	17,23	lusc	stage iiia
patient_43-2578-01	up	3514	19,37	lusc	stage ia
patient_43-2581-01	up	2742	15,11	lusc	stage iiia
patient_43-3394-01	up	3667	20,21	lusc	stage ib
patient_43-3920-01	up	3589	19,78	lusc	stage ib
patient_43-5668-01	up	3453	19,03	lusc	stage iia
patient_43-5670-01	up	3642	20,07	lusc	stage iia
patient_43-6143-01	up	3747	20,65	lusc	stage ib
patient_43-6647-01	up	3747	20,65	lusc	stage iib
patient_43-6770-01	up	3540	19,51	lusc	stage ib
patient_43-6771-01	up	2947	16,24	lusc	stage ib
patient_43-6773-01	up	2976	16,4	lusc	stage iib
patient_43-7656-01	up	2907	16,02	lusc	stage ia
patient_43-7657-01	up	4162	22,94	lusc	stage ia
patient_43-7658-01	up	3888	21,43	lusc	stage ia
patient_43-8115-01	up	3273	18,04	lusc	stage iia
patient_43-8116-01	up	3351	18,47	lusc	stage ia
patient_43-8118-01	up	3459	19,07	lusc	stage ia
patient_43-A474-01	up	3588	19,78	lusc	stage iia
patient_43-A475-01	up	3149	17,36	lusc	stage iib
patient_43-A56U-01	up	2895	15,96	lusc	stage ia
patient_43-A56V-01	up	3656	20,15	lusc	stage iiia
patient_46-3765-01	up	3080	16,98	lusc	stage ia
patient_46-3766-01	up	1400	7,72	lusc	stage ia
patient_46-3767-01	up	2247	12,38	lusc	stage ia
patient_46-3768-01	up	3184	17,55	lusc	stage iiia
patient_46-3769-01	up	2962	16,33	lusc	not reported
patient_46-6025-01	up	3827	21,09	lusc	stage iib
patient_46-6026-01	up	4257	23,46	lusc	stage iib
patient_51-4079-01	up	3266	18	lusc	stage ib
patient_51-4080-01	up	3572	19,69	lusc	stage iiib
patient_51-4081-01	up	3800	20,94	lusc	stage iib
patient_51-6867-01	up	3586	19,77	lusc	stage i
patient_52-7622-01	up	2654	14,63	lusc	stage ia
patient_52-7809-01	up	3782	20,85	lusc	stage ib
patient_52-7810-01	up	3805	20,97	lusc	stage iib
patient_52-7811-01	up	2871	15,82	lusc	stage ib
patient_52-7812-01	up	2780	15,32	lusc	not reported
patient_56-1622-01	up	3513	19,36	lusc	stage ib
patient_56-5897-01	up	2790	15,38	lusc	stage ia
patient_56-5898-01	up	3252	17,92	lusc	stage ia
patient_56-6545-01	up	3159	17,41	lusc	stage ib
patient_56-6546-01	up	3342	18,42	lusc	stage iia
patient_56-7221-01	up	3558	19,61	lusc	stage ib
patient_56-7222-01	up	3136	17,28	lusc	stage ib
patient_56-7223-01	up	3896	21,47	lusc	stage iiia
patient_56-7579-01	up	3449	19,01	lusc	stage iiia
patient_56-7580-01	up	3235	17,83	lusc	stage ib
patient_56-7582-01	up	3417	18,83	lusc	stage ib
patient_56-7730-01	up	4016	22,14	lusc	stage iia
patient_56-7731-01	up	2464	13,58	lusc	stage ib
patient_56-7822-01	up	3440	18,96	lusc	stage iib
patient_56-7823-01	up	3811	21,01	lusc	stage iia
patient_56-8082-01	up	3380	18,63	lusc	stage iia
patient_56-8083-01	up	4625	25,49	lusc	stage ib
patient_56-8201-01	up	2697	14,87	lusc	stage iib
patient_56-8304-01	up	3709	20,44	lusc	stage ia
patient_56-8305-01	up	3695	20,37	lusc	stage ib
patient_56-8307-01	up	3426	18,88	lusc	stage iib
patient_56-8308-01	up	3380	18,63	lusc	stage iib
patient_56-8309-01	up	2883	15,89	lusc	stage ia
patient_56-8503-01	up	3306	18,22	lusc	stage iib
patient_56-8504-01	up	3376	18,61	lusc	stage ib
patient_56-8622-01	up	3156	17,4	lusc	stage ib
patient_56-8623-01	up	59	0,33	lusc	stage ib
patient_56-8624-01	up	3133	17,27	lusc	stage iib
patient_56-8625-01	up	3138	17,3	lusc	stage iiia
patient_56-8626-01	up	3353	18,48	lusc	stage ia
patient_56-8628-01	up	3101	17,09	lusc	stage ia
patient_56-8629-01	up	4002	22,06	lusc	stage iia
patient_56-A49D-01	up	3402	18,75	lusc	stage iiia
patient_56-A4BW-01	up	3325	18,33	lusc	stage iia
patient_56-A4BX-01	up	3818	21,04	lusc	stage iia
patient_56-A4BY-01	up	3243	17,87	lusc	stage ib
patient_56-A4ZJ-01	up	2321	12,79	lusc	stage ia
patient_56-A4ZK-01	up	3663	20,19	lusc	stage ib
patient_56-A5DR-01	up	3738	20,6	lusc	stage ia
patient_56-A5DS-01	up	2989	16,47	lusc	stage ib
patient_56-A62T-01	up	3734	20,58	lusc	stage iia
patient_58-8386-01	up	3545	19,54	lusc	stage iv
patient_58-8387-01	up	2976	16,4	lusc	stage iia
patient_58-8388-01	up	3682	20,29	lusc	stage ib
patient_58-8390-01	up	3131	17,26	lusc	stage iia
patient_58-8391-01	up	3925	21,63	lusc	stage iiia
patient_58-8392-01	up	3739	20,61	lusc	stage ib
patient_58-8393-01	up	2917	16,08	lusc	stage ib
patient_58-A46J-01	up	3494	19,26	lusc	stage iib
patient_58-A46K-01	up	3623	19,97	lusc	stage iiia
patient_58-A46L-01	up	3609	19,89	lusc	stage iiia
patient_58-A46M-01	up	3581	19,74	lusc	stage iib
patient_58-A46N-01	up	4135	22,79	lusc	stage ib
patient_60-2695-01	up	3329	18,35	lusc	stage ib
patient_60-2698-01	up	3112	17,15	lusc	stage iib
patient_60-2703-01	up	3712	20,46	lusc	stage iib
patient_60-2704-01	up	2752	15,17	lusc	stage iib
patient_60-2706-01	up	3197	17,62	lusc	stage ia
patient_60-2707-01	up	2871	15,82	lusc	stage ib
patient_60-2708-01	up	3781	20,84	lusc	stage iib
patient_60-2709-01	up	2667	14,7	lusc	stage ib
patient_60-2711-01	up	3588	19,78	lusc	stage ib
patient_60-2712-01	up	2753	15,17	lusc	stage iib
patient_60-2713-01	up	2956	16,29	lusc	stage ib
patient_60-2716-01	up	2436	13,43	lusc	stage iib
patient_60-2719-01	up	3640	20,06	lusc	stage ib
patient_60-2720-01	up	4075	22,46	lusc	stage ib
patient_60-2721-01	up	2843	15,67	lusc	stage ib
patient_60-2722-01	up	3367	18,56	lusc	stage iib
patient_60-2723-01	up	3331	18,36	lusc	stage ib
patient_60-2724-01	up	3623	19,97	lusc	stage iiia
patient_60-2725-01	up	2738	15,09	lusc	stage ib
patient_60-2726-01	up	4392	24,21	lusc	stage iia
patient_63-5128-01	up	3548	19,56	lusc	stage ib
patient_63-5131-01	up	3307	18,23	lusc	stage iib
patient_63-6202-01	up	2984	16,45	lusc	stage iia
patient_63-7020-01	up	3520	19,4	lusc	stage ia
patient_63-7021-01	up	3011	16,6	lusc	stage ia
patient_63-7022-01	up	2746	15,14	lusc	stage ia
patient_63-7023-01	up	3585	19,76	lusc	stage iia
patient_63-A5M9-01	up	4000	22,05	lusc	stage iib
patient_63-A5MB-01	up	4107	22,64	lusc	stage ib
patient_63-A5MG-01	up	3160	17,42	lusc	stage ib
patient_63-A5MH-01	up	3861	21,28	lusc	stage ia
patient_63-A5MI-01	up	3458	19,06	lusc	stage iiia
patient_63-A5MJ-01	up	3629	20	lusc	stage iib
patient_63-A5ML-01	up	3719	20,5	lusc	stage ib
patient_63-A5MM-01	up	2365	13,04	lusc	stage iib
patient_63-A5MN-01	up	1846	10,17	lusc	stage iib
patient_63-A5MP-01	up	3418	18,84	lusc	stage iib
patient_63-A5MR-01	up	3527	19,44	lusc	stage ib
patient_63-A5MS-01	up	3274	18,05	lusc	stage ib
patient_63-A5MT-01	up	3015	16,62	lusc	stage iib
patient_63-A5MU-01	up	3652	20,13	lusc	stage iib
patient_63-A5MV-01	up	3506	19,32	lusc	stage iia
patient_63-A5MW-01	up	4308	23,74	lusc	stage ib
patient_63-A5MY-01	up	3220	17,75	lusc	stage ia
patient_66-2727-01	up	2941	16,21	lusc	stage ib
patient_66-2734-01	up	2648	14,6	lusc	stage ib
patient_66-2737-01	up	2938	16,19	lusc	stage iib
patient_66-2742-01	up	3002	16,55	lusc	stage iv
patient_66-2744-01	up	2693	14,84	lusc	stage iib
patient_66-2753-01	up	2745	15,13	lusc	stage ib
patient_66-2754-01	up	3545	19,54	lusc	stage iiia
patient_66-2755-01	up	3289	18,13	lusc	stage ib
patient_66-2756-01	up	3748	20,66	lusc	stage iiib
patient_66-2757-01	up	2866	15,8	lusc	stage ia
patient_66-2758-01	up	3390	18,68	lusc	stage ib
patient_66-2759-01	up	3469	19,12	lusc	stage iiia
patient_66-2763-01	up	3370	18,57	lusc	stage ib
patient_66-2765-01	up	2582	14,23	lusc	stage ib
patient_66-2766-01	up	3555	19,59	lusc	stage iiia
patient_66-2767-01	up	2881	15,88	lusc	stage iiib
patient_66-2768-01	up	3614	19,92	lusc	stage iib
patient_66-2769-01	up	2801	15,44	lusc	stage iiib
patient_66-2770-01	up	3243	17,87	lusc	stage ib
patient_66-2771-01	up	2871	15,82	lusc	stage iib
patient_66-2773-01	up	3104	17,11	lusc	stage ib
patient_66-2777-01	up	3382	18,64	lusc	stage ib
patient_66-2778-01	up	3391	18,69	lusc	stage iiib
patient_66-2780-01	up	2796	15,41	lusc	stage ib
patient_66-2781-01	up	3329	18,35	lusc	stage ib
patient_66-2782-01	up	2862	15,77	lusc	stage iib
patient_66-2783-01	up	2968	16,36	lusc	stage iiib
patient_66-2785-01	up	3125	17,22	lusc	stage ib
patient_66-2786-01	up	2799	15,43	lusc	stage ia
patient_66-2787-01	up	3333	18,37	lusc	stage ia
patient_66-2788-01	up	2819	15,54	lusc	stage ib
patient_66-2789-01	up	3183	17,54	lusc	stage iiib
patient_66-2790-01	up	3658	20,16	lusc	stage iib
patient_66-2791-01	up	2890	15,93	lusc	stage iiib
patient_66-2792-01	up	3632	20,02	lusc	stage iib
patient_66-2793-01	up	3481	19,19	lusc	stage iiib
patient_66-2794-01	up	3517	19,38	lusc	stage iiib
patient_66-2795-01	up	3244	17,88	lusc	stage iiib
patient_66-2800-01	up	3310	18,24	lusc	stage iiib
patient_68-7755-01	up	3445	18,99	lusc	stage iia
patient_68-7756-01	up	2833	15,61	lusc	stage iiia
patient_68-7757-01	up	2933	16,17	lusc	stage ia
patient_68-8250-01	up	3478	19,17	lusc	stage ia
patient_68-8251-01	up	3297	18,17	lusc	stage ib
patient_68-A59I-01	up	3787	20,87	lusc	stage iiia
patient_68-A59J-01	up	3557	19,61	lusc	stage ib
patient_6A-AB49-01	up	3448	19	lusc	stage ib
patient_70-6722-01	up	3166	17,45	lusc	stage iiia
patient_70-6723-01	up	3718	20,49	lusc	stage iia
patient_77-6842-01	up	3326	18,33	lusc	stage iib
patient_77-6843-01	up	3151	17,37	lusc	stage iia
patient_77-6844-01	up	3084	17	lusc	stage iiia
patient_77-6845-01	up	3607	19,88	lusc	stage iib
patient_77-7138-01	up	3127	17,24	lusc	stage ib
patient_77-7139-01	up	4004	22,07	lusc	stage iib
patient_77-7140-01	up	3599	19,84	lusc	stage iib
patient_77-7141-01	up	3780	20,83	lusc	stage ib
patient_77-7142-01	up	3295	18,16	lusc	stage ib
patient_77-7335-01	up	2549	14,05	lusc	stage iiib
patient_77-7337-01	up	3625	19,98	lusc	stage iib
patient_77-7338-01	up	3157	17,4	lusc	stage ib
patient_77-7463-01	up	3619	19,95	lusc	stage ib
patient_77-7465-01	up	3152	17,37	lusc	stage iia
patient_77-8007-01	up	2843	15,67	lusc	stage iib
patient_77-8008-01	up	2971	16,38	lusc	stage ib
patient_77-8009-01	up	3821	21,06	lusc	stage iib
patient_77-8128-01	up	3857	21,26	lusc	stage iiia
patient_77-8130-01	up	3333	18,37	lusc	stage iib
patient_77-8131-01	up	2636	14,53	lusc	stage ib
patient_77-8133-01	up	3197	17,62	lusc	stage iia
patient_77-8136-01	up	3333	18,37	lusc	stage iib
patient_77-8139-01	up	3783	20,85	lusc	stage iib
patient_77-8140-01	up	3227	17,79	lusc	stage iib
patient_77-8143-01	up	3663	20,19	lusc	stage iiia
patient_77-8144-01	up	3516	19,38	lusc	stage ib
patient_77-8145-01	up	4069	22,43	lusc	stage iiib
patient_77-8146-01	up	3189	17,58	lusc	stage ia
patient_77-8148-01	up	4133	22,78	lusc	stage iiia
patient_77-8150-01	up	3802	20,96	lusc	stage iiia
patient_77-8153-01	up	4438	24,46	lusc	stage ib
patient_77-8154-01	up	3332	18,37	lusc	stage ia
patient_77-8156-01	up	3622	19,96	lusc	stage ib
patient_77-A5FZ-01	up	587	3,24	lusc	stage iiib
patient_77-A5G1-01	up	3176	17,51	lusc	stage iiia
patient_77-A5G3-01	up	3746	20,65	lusc	stage iib
patient_77-A5G6-01	up	3421	18,86	lusc	stage iiia
patient_77-A5G7-01	up	3685	20,31	lusc	stage ia
patient_77-A5G8-01	up	3667	20,21	lusc	stage iib
patient_77-A5GB-01	up	3354	18,49	lusc	stage ib
patient_77-A5GF-01	up	3299	18,18	lusc	stage iia
patient_77-A5GH-01	up	3243	17,87	lusc	stage ib
patient_79-5596-01	up	3626	19,99	lusc	stage iiia
patient_85-6175-01	up	2381	13,12	lusc	stage iib
patient_85-6560-01	up	3562	19,63	lusc	stage iia
patient_85-6561-01	up	3188	17,57	lusc	stage ib
patient_85-6798-01	up	3702	20,4	lusc	stage iiia
patient_85-7696-01	up	3496	19,27	lusc	stage ia
patient_85-7697-01	up	3024	16,67	lusc	stage iib
patient_85-7698-01	up	3060	16,87	lusc	stage ia
patient_85-7699-01	up	3118	17,19	lusc	stage iiia
patient_85-7710-01	up	2972	16,38	lusc	stage ia
patient_85-7843-01	up	3668	20,22	lusc	stage iia
patient_85-7844-01	up	3396	18,72	lusc	stage ib
patient_85-7950-01	up	4119	22,7	lusc	stage ib
patient_85-8048-01	up	2992	16,49	lusc	stage ia
patient_85-8049-01	up	3063	16,88	lusc	stage ib
patient_85-8052-01	up	3565	19,65	lusc	stage iib
patient_85-8070-01	up	3504	19,31	lusc	stage ib
patient_85-8071-01	up	3250	17,91	lusc	stage iia
patient_85-8072-01	up	3657	20,16	lusc	stage ia
patient_85-8276-01	up	3361	18,53	lusc	stage iia
patient_85-8277-01	up	3588	19,78	lusc	stage iiia
patient_85-8287-01	up	3259	17,96	lusc	stage ia
patient_85-8288-01	up	3203	17,65	lusc	stage iia
patient_85-8350-01	up	3849	21,21	lusc	stage ia
patient_85-8351-01	up	3291	18,14	lusc	stage iia
patient_85-8352-01	up	3268	18,01	lusc	stage iiia
patient_85-8353-01	up	3407	18,78	lusc	stage iiia
patient_85-8354-01	up	3558	19,61	lusc	stage ib
patient_85-8355-01	up	2937	16,19	lusc	stage ia
patient_85-8479-01	up	3704	20,42	lusc	stage ia
patient_85-8481-01	up	3351	18,47	lusc	stage iib
patient_85-8580-01	up	3381	18,64	lusc	stage ib
patient_85-8582-01	up	3395	18,71	lusc	stage ia
patient_85-8584-01	up	2917	16,08	lusc	stage iia
patient_85-8664-01	up	3779	20,83	lusc	stage iib
patient_85-8666-01	up	3740	20,61	lusc	stage ib
patient_85-A4CL-01	up	3780	20,83	lusc	stage ia
patient_85-A4CN-01	up	3919	21,6	lusc	stage iib
patient_85-A4JB-01	up	3734	20,58	lusc	stage iib
patient_85-A4JC-01	up	3817	21,04	lusc	stage iia
patient_85-A4PA-01	up	3104	17,11	lusc	stage ib
patient_85-A4QQ-01	up	2956	16,29	lusc	stage ib
patient_85-A4QR-01	up	4198	23,14	lusc	stage ib
patient_85-A50M-01	up	3666	20,21	lusc	stage iia
patient_85-A50Z-01	up	3468	19,11	lusc	stage iia
patient_85-A510-01	up	3286	18,11	lusc	stage iib
patient_85-A511-01	up	3536	19,49	lusc	stage iib
patient_85-A512-01	up	3863	21,29	lusc	stage iia
patient_85-A513-01	up	2907	16,02	lusc	stage ia
patient_85-A53L-01	up	3756	20,7	lusc	stage iia
patient_85-A5B5-01	up	3920	21,61	lusc	stage ia
patient_90-6837-01	up	3276	18,06	lusc	stage iib
patient_90-7766-01	up	2898	15,97	lusc	stage ia
patient_90-7767-01	up	3543	19,53	lusc	stage iib
patient_90-7769-01	up	3543	19,53	lusc	stage iib
patient_90-7964-01	up	3063	16,88	lusc	stage ib
patient_90-A4ED-01	up	4103	22,61	lusc	stage ib
patient_90-A4EE-01	up	3500	19,29	lusc	stage iia
patient_90-A59Q-01	up	3134	17,27	lusc	stage iia
patient_92-7340-01	up	3017	16,63	lusc	stage iia
patient_92-7341-01	up	3984	21,96	lusc	stage ib
patient_92-8063-01	up	3785	20,86	lusc	stage iiia
patient_92-8065-01	up	2992	16,49	lusc	stage iib
patient_94-7033-01	up	3953	21,79	lusc	stage ib
patient_94-7557-01	up	3137	17,29	lusc	stage ib
patient_94-7943-01	up	3555	19,59	lusc	stage ia
patient_94-8035-01	up	3324	18,32	lusc	stage iib
patient_94-8490-01	up	3607	19,88	lusc	stage iib
patient_94-8491-01	up	3301	18,19	lusc	stage iia
patient_94-A4VJ-01	up	3672	20,24	lusc	stage ia
patient_94-A5I4-01	up	4086	22,52	lusc	stage iia
patient_94-A5I6-01	up	3779	20,83	lusc	stage iib
patient_96-7544-01	up	3224	17,77	lusc	stage iib
patient_96-7545-01	up	2978	16,41	lusc	stage ia
patient_96-8169-01	up	2832	15,61	lusc	stage ia
patient_96-8170-01	up	2903	16	lusc	stage iia
patient_96-A4JL-01	up	3227	17,79	lusc	stage iia
patient_98-7454-01	up	1938	10,68	lusc	stage ib
patient_98-8020-01	up	3653	20,13	lusc	stage iiia
patient_98-8021-01	up	3592	19,8	lusc	stage ia
patient_98-8022-01	up	3198	17,63	lusc	stage ia
patient_98-8023-01	up	3328	18,34	lusc	stage iiia
patient_98-A538-01	up	3364	18,54	lusc	stage iib
patient_98-A539-01	up	3338	18,4	lusc	stage iib
patient_98-A53A-01	up	3952	21,78	lusc	stage ib
patient_98-A53B-01	up	3585	19,76	lusc	stage ib
patient_98-A53C-01	up	606	3,34	lusc	stage ia
patient_98-A53D-01	up	1534	8,46	lusc	stage iib
patient_98-A53H-01	up	1432	7,89	lusc	stage ia
patient_98-A53I-01	up	3524	19,42	lusc	stage iia
patient_98-A53J-01	up	4157	22,91	lusc	stage ib
patient_J1-A4AH-01	up	3778	20,82	lusc	stage iia
patient_L3-A4E7-01	up	3035	16,73	lusc	stage ib
patient_L3-A524-01	up	4173	23	lusc	stage iib
patient_LA-A446-01	up	3661	20,18	lusc	stage ia
patient_LA-A7SW-01	up	4058	22,37	lusc	stage iiia
patient_MF-A522-01	up	3591	19,79	lusc	stage ib
patient_NC-A5HD-01	up	3561	19,63	lusc	stage iib
patient_NC-A5HE-01	up	3457	19,05	lusc	stage iib
patient_NC-A5HF-01	up	3434	18,93	lusc	stage iiib
patient_NC-A5HG-01	up	3381	18,64	lusc	stage iiia
patient_NC-A5HH-01	up	3436	18,94	lusc	stage ia
patient_NC-A5HI-01	up	2867	15,8	lusc	stage ib
patient_NC-A5HJ-01	up	2150	11,85	lusc	stage iib
patient_NC-A5HK-01	up	4072	22,44	lusc	stage iib
patient_NC-A5HL-01	up	3773	20,8	lusc	stage iia
patient_NC-A5HM-01	up	3405	18,77	lusc	stage ib
patient_NC-A5HN-01	up	3731	20,56	lusc	stage iia
patient_NC-A5HO-01	up	3424	18,87	lusc	stage iiia
patient_NC-A5HP-01	up	3359	18,51	lusc	stage iv
patient_NC-A5HQ-01	up	3623	19,97	lusc	stage iiia
patient_NC-A5HR-01	up	3675	20,26	lusc	stage iia
patient_NC-A5HT-01	up	3665	20,2	lusc	stage iiia
patient_NK-A5CR-01	up	3742	20,63	lusc	stage ib
patient_NK-A5CT-01	up	3459	19,07	lusc	stage ia
patient_NK-A5CX-01	up	2972	16,38	lusc	stage iia
patient_NK-A7XE-01	up	4063	22,39	lusc	stage iiib
patient_O2-A52N-01	up	3781	20,84	lusc	stage i
patient_O2-A52Q-01	up	2854	15,73	lusc	stage iii
patient_O2-A52S-01	up	3952	21,78	lusc	stage iii
patient_O2-A52V-01	up	3315	18,27	lusc	stage ii
patient_O2-A52W-01	up	3926	21,64	lusc	stage i
patient_O2-A5IB-01	up	3926	21,64	lusc	stage iii
patient_XC-AA0X-01	up	3411	18,8	lusc	stage ia
patient_05-4244-01	up	2807	15,47	luad	stage iv
patient_05-4249-01	up	2098	11,56	luad	stage ib
patient_05-4250-01	up	2657	14,64	luad	stage iiia
patient_05-4382-01	up	2631	14,5	luad	stage ib
patient_05-4384-01	up	1652	9,11	luad	stage iiia
patient_05-4390-01	up	3271	18,03	luad	stage ib
patient_05-4396-01	up	2774	15,29	luad	stage iiib
patient_05-4397-01	up	3096	17,06	luad	stage iib
patient_05-4402-01	up	2186	12,05	luad	stage iv
patient_05-4405-01	up	2669	14,71	luad	stage ib
patient_05-4410-01	up	2698	14,87	luad	stage ib
patient_05-4415-01	up	3101	17,09	luad	stage iiib
patient_05-4417-01	up	2091	11,53	luad	stage ib
patient_05-4418-01	up	2714	14,96	luad	stage iiia
patient_05-4424-01	up	3035	16,73	luad	stage iib
patient_05-4426-01	up	1918	10,57	luad	stage ib
patient_05-4427-01	up	2450	13,5	luad	stage iib
patient_05-4430-01	up	2167	11,94	luad	stage ib
patient_05-4433-01	up	2140	11,8	luad	stage ib
patient_05-4434-01	up	2310	12,73	luad	stage iv
patient_05-5425-01	up	2641	14,56	luad	stage iib
patient_05-5428-01	up	3277	18,06	luad	stage iia
patient_05-5429-01	up	2664	14,68	luad	stage iiia
patient_05-5715-01	up	2453	13,52	luad	stage ib
patient_35-3615-01	up	1821	10,04	luad	stage ib
patient_35-4122-01	up	2873	15,84	luad	stage ia
patient_35-4123-01	up	2584	14,24	luad	stage ia
patient_35-5375-01	up	3288	18,12	luad	stage iiia
patient_38-4625-01	up	3090	17,03	luad	stage ib
patient_38-4626-01	up	281	1,55	luad	not reported
patient_38-4627-01	up	1671	9,21	luad	stage iia
patient_38-4628-01	up	2918	16,08	luad	stage iib
patient_38-4631-01	up	3224	17,77	luad	stage ib
patient_38-4632-01	up	3041	16,76	luad	stage iv
patient_38-6178-01	up	2443	13,47	luad	stage iiia
patient_38-7271-01	up	970	5,35	luad	stage ia
patient_38-A44F-01	up	1488	8,2	luad	stage ib
patient_44-2655-01	up	1447	7,98	luad	stage ia
patient_44-2656-01	up	2571	14,17	luad	stage ib
patient_44-2657-01	up	1550	8,54	luad	stage ib
patient_44-2659-01	up	2080	11,46	luad	stage iib
patient_44-2662-01	up	4790	26,4	luad	stage ib
patient_44-2665-01	up	2239	12,34	luad	stage iib
patient_44-2666-01	up	4664	25,71	luad	stage ib
patient_44-2668-01	up	4567	25,17	luad	stage ib
patient_44-3396-01	up	2311	12,74	luad	stage iiia
patient_44-3398-01	up	1717	9,46	luad	stage ia
patient_44-3918-01	up	4412	24,32	luad	stage ia
patient_44-3919-01	up	1605	8,85	luad	stage ia
patient_44-4112-01	up	4640	25,57	luad	stage ib
patient_44-5644-01	up	3938	21,71	luad	stage ib
patient_44-5645-01	up	2560	14,11	luad	stage ia
patient_44-6145-01	up	2188	12,06	luad	stage ia
patient_44-6146-01	up	3095	17,06	luad	stage iib
patient_44-6148-01	up	1461	8,05	luad	stage ia
patient_44-6774-01	up	2381	13,12	luad	stage iiia
patient_44-6775-01	up	3573	19,69	luad	stage ib
patient_44-6776-01	up	1696	9,35	luad	stage ia
patient_44-6777-01	up	1725	9,51	luad	stage ib
patient_44-6778-01	up	2404	13,25	luad	stage ia
patient_44-6779-01	up	2690	14,83	luad	stage iib
patient_44-7659-01	up	1745	9,62	luad	stage ia
patient_44-7660-01	up	3740	20,61	luad	stage ib
patient_44-7661-01	up	2243	12,36	luad	stage ib
patient_44-7662-01	up	2992	16,49	luad	stage ib
patient_44-7667-01	up	3511	19,35	luad	stage iib
patient_44-7669-01	up	3444	18,98	luad	stage iia
patient_44-7670-01	up	3863	21,29	luad	stage iia
patient_44-8117-01	up	2967	16,35	luad	stage ib
patient_44-8119-01	up	3148	17,35	luad	stage iib
patient_44-8120-01	up	2421	13,34	luad	stage ib
patient_44-A479-01	up	2673	14,73	luad	stage ib
patient_44-A47A-01	up	2956	16,29	luad	stage ib
patient_44-A47B-01	up	2531	13,95	luad	stage ib
patient_44-A4SS-01	up	2740	15,1	luad	stage ia
patient_44-A4SU-01	up	3103	17,1	luad	stage ia
patient_49-4486-01	up	2129	11,73	luad	stage ia
patient_49-4488-01	up	2603	14,35	luad	stage ia
patient_49-4490-01	up	3134	17,27	luad	stage iiia
patient_49-4494-01	up	2863	15,78	luad	stage iiia
patient_49-4501-01	up	1898	10,46	luad	stage ib
patient_49-4506-01	up	3497	19,27	luad	stage iib
patient_49-4507-01	up	3467	19,11	luad	stage iiia
patient_49-4510-01	up	2817	15,53	luad	stage iib
patient_49-4512-01	up	2861	15,77	luad	stage iiia
patient_49-4514-01	up	3677	20,27	luad	stage ia
patient_49-6742-01	up	2818	15,53	luad	stage iia
patient_49-6743-01	up	3565	19,65	luad	stage iiia
patient_49-6744-01	up	1441	7,94	luad	stage iia
patient_49-6745-01	up	2321	12,79	luad	stage iiia
patient_49-6761-01	up	3109	17,14	luad	stage iiia
patient_49-AAQV-01	up	3064	16,89	luad	stage ii
patient_49-AAR0-01	up	3008	16,58	luad	stage ia
patient_49-AAR2-01	up	4765	26,26	luad	stage ib
patient_49-AAR3-01	up	3032	16,71	luad	stage iib
patient_49-AAR4-01	up	3297	18,17	luad	stage iiia
patient_49-AAR9-01	up	3305	18,22	luad	stage iib
patient_49-AARE-01	up	3596	19,82	luad	stage ia
patient_49-AARN-01	up	2313	12,75	luad	stage ia
patient_49-AARO-01	up	2933	16,17	luad	stage ia
patient_49-AARQ-01	up	4278	23,58	luad	stage i
patient_49-AARR-01	up	1853	10,21	luad	stage ia
patient_4B-A93V-01	up	3899	21,49	luad	stage ia
patient_50-5044-01	up	2880	15,87	luad	stage iiib
patient_50-5049-01	up	1416	7,8	luad	stage ia
patient_50-5051-01	up	3079	16,97	luad	stage iiia
patient_50-5055-01	up	1102	6,07	luad	stage iia
patient_50-5066-01	up	2422	13,35	luad	stage ib
patient_50-5068-01	up	2357	12,99	luad	stage iib
patient_50-5930-01	up	2601	14,34	luad	stage iiia
patient_50-5932-01	up	1980	10,91	luad	stage iib
patient_50-5935-01	up	2317	12,77	luad	stage ia
patient_50-5936-01	up	2483	13,69	luad	stage iiia
patient_50-5939-01	up	2113	11,65	luad	stage ib
patient_50-5941-01	up	1943	10,71	luad	stage iiia
patient_50-5942-01	up	1517	8,36	luad	stage ia
patient_50-5944-01	up	1835	10,11	luad	stage ia
patient_50-5946-01	up	3478	19,17	luad	stage ia
patient_50-6590-01	up	3045	16,78	luad	stage ib
patient_50-6591-01	up	3577	19,72	luad	stage iv
patient_50-6592-01	up	3349	18,46	luad	stage ib
patient_50-6593-01	up	2643	14,57	luad	stage iiia
patient_50-6594-01	up	3329	18,35	luad	stage iiia
patient_50-6595-01	up	2635	14,52	luad	stage iiia
patient_50-6597-01	up	3646	20,1	luad	stage ib
patient_50-6673-01	up	2776	15,3	luad	stage i
patient_50-7109-01	up	2646	14,58	luad	stage ia
patient_50-8457-01	up	1709	9,42	luad	stage ia
patient_50-8460-01	up	2054	11,32	luad	stage ia
patient_53-7624-01	up	3545	19,54	luad	stage iv
patient_53-7626-01	up	1614	8,9	luad	stage iia
patient_53-7813-01	up	2500	13,78	luad	stage iiib
patient_55-1592-01	up	2690	14,83	luad	stage ia
patient_55-1594-01	up	3031	16,71	luad	stage iiia
patient_55-1596-01	up	3352	18,48	luad	stage iib
patient_55-6543-01	up	1848	10,19	luad	stage ia
patient_55-6642-01	up	2320	12,79	luad	stage ib
patient_55-6712-01	up	2528	13,93	luad	stage iia
patient_55-6968-01	up	3430	18,91	luad	stage iv
patient_55-6970-01	up	2470	13,61	luad	stage iiia
patient_55-6971-01	up	2292	12,63	luad	stage ib
patient_55-6972-01	up	2150	11,85	luad	stage ib
patient_55-6975-01	up	2701	14,89	luad	stage iib
patient_55-6978-01	up	2345	12,93	luad	stage iia
patient_55-6979-01	up	2293	12,64	luad	stage iib
patient_55-6980-01	up	2536	13,98	luad	stage ia
patient_55-6981-01	up	3105	17,11	luad	stage iiia
patient_55-6982-01	up	2690	14,83	luad	stage iib
patient_55-6983-01	up	1708	9,41	luad	stage iib
patient_55-6984-01	up	2344	12,92	luad	stage iib
patient_55-6985-01	up	2219	12,23	luad	stage ib
patient_55-6986-01	up	1867	10,29	luad	stage ib
patient_55-6987-01	up	2051	11,3	luad	stage ia
patient_55-7227-01	up	1386	7,64	luad	stage iiia
patient_55-7281-01	up	2089	11,51	luad	stage ia
patient_55-7283-01	up	2297	12,66	luad	stage iiia
patient_55-7284-01	up	2079	11,46	luad	stage iib
patient_55-7570-01	up	3214	17,71	luad	stage ia
patient_55-7573-01	up	1755	9,67	luad	stage ia
patient_55-7574-01	up	1544	8,51	luad	stage ib
patient_55-7576-01	up	2610	14,39	luad	stage ib
patient_55-7724-01	up	1728	9,52	luad	stage ib
patient_55-7725-01	up	1591	8,77	luad	stage ia
patient_55-7726-01	up	2449	13,5	luad	stage ia
patient_55-7727-01	up	1834	10,11	luad	stage iiia
patient_55-7728-01	up	3443	18,98	luad	stage ib
patient_55-7815-01	up	2228	12,28	luad	stage ib
patient_55-7816-01	up	1373	7,57	luad	stage iv
patient_55-7903-01	up	2254	12,42	luad	stage ia
patient_55-7907-01	up	2886	15,91	luad	stage iia
patient_55-7910-01	up	3137	17,29	luad	stage iia
patient_55-7911-01	up	2323	12,8	luad	stage ia
patient_55-7913-01	up	3075	16,95	luad	stage ia
patient_55-7914-01	up	2163	11,92	luad	stage iia
patient_55-7994-01	up	2910	16,04	luad	stage iib
patient_55-7995-01	up	3281	18,08	luad	stage ia
patient_55-8085-01	up	2538	13,99	luad	stage ia
patient_55-8087-01	up	1924	10,6	luad	stage ib
patient_55-8089-01	up	2059	11,35	luad	stage ia
patient_55-8090-01	up	2365	13,04	luad	stage ia
patient_55-8092-01	up	2436	13,43	luad	stage iib
patient_55-8094-01	up	3419	18,84	luad	stage iv
patient_55-8097-01	up	1977	10,9	luad	stage ia
patient_55-8203-01	up	2226	12,27	luad	stage ia
patient_55-8204-01	up	2595	14,3	luad	stage ib
patient_55-8205-01	up	2384	13,14	luad	stage iia
patient_55-8207-01	up	1924	10,6	luad	stage ib
patient_55-8208-01	up	1745	9,62	luad	stage ia
patient_55-8299-01	up	1454	8,01	luad	stage ia
patient_55-8301-01	up	2236	12,32	luad	stage ib
patient_55-8302-01	up	3174	17,49	luad	stage ib
patient_55-8505-01	up	3127	17,24	luad	stage iiia
patient_55-8506-01	up	2990	16,48	luad	stage iib
patient_55-8507-01	up	3094	17,05	luad	stage ia
patient_55-8508-01	up	3143	17,32	luad	stage iia
patient_55-8510-01	up	2594	14,3	luad	stage ib
patient_55-8511-01	up	3228	17,79	luad	stage ib
patient_55-8512-01	up	2470	13,61	luad	stage iv
patient_55-8513-01	up	1217	6,71	luad	stage iib
patient_55-8514-01	up	3553	19,58	luad	stage ib
patient_55-8614-01	up	3269	18,02	luad	stage ib
patient_55-8615-01	up	3449	19,01	luad	stage iiia
patient_55-8616-01	up	2669	14,71	luad	stage ib
patient_55-8619-01	up	1342	7,4	luad	stage iib
patient_55-8620-01	up	3851	21,23	luad	stage iv
patient_55-8621-01	up	507	2,79	luad	stage ia
patient_55-A48X-01	up	2042	11,26	luad	stage iia
patient_55-A48Y-01	up	2471	13,62	luad	stage iia
patient_55-A48Z-01	up	3363	18,54	luad	stage iiib
patient_55-A490-01	up	3665	20,2	luad	stage iia
patient_55-A491-01	up	3492	19,25	luad	stage ia
patient_55-A492-01	up	2940	16,2	luad	stage ia
patient_55-A493-01	up	3845	21,19	luad	stage ib
patient_55-A494-01	up	3873	21,35	luad	stage ib
patient_55-A4DG-01	up	3232	17,81	luad	stage ia
patient_55-A57B-01	up	2584	14,24	luad	stage ia
patient_62-8394-01	up	3403	18,76	luad	stage iiib
patient_62-8395-01	up	2450	13,5	luad	stage iib
patient_62-8397-01	up	2624	14,46	luad	stage iib
patient_62-8399-01	up	3402	18,75	luad	stage iiia
patient_62-8402-01	up	2678	14,76	luad	stage iiia
patient_62-A46R-01	up	2648	14,6	luad	stage ib
patient_62-A46S-01	up	2571	14,17	luad	stage ib
patient_62-A46V-01	up	2720	14,99	luad	stage ib
patient_62-A46Y-01	up	1753	9,66	luad	stage iiia
patient_62-A470-01	up	2801	15,44	luad	stage ib
patient_62-A471-01	up	3379	18,62	luad	stage iib
patient_62-A472-01	up	2801	15,44	luad	stage iib
patient_64-1676-01	up	2960	16,31	luad	stage ia
patient_64-1677-01	up	2758	15,2	luad	stage iiia
patient_64-1678-01	up	3383	18,65	luad	not reported
patient_64-1679-01	up	3124	17,22	luad	stage iiia
patient_64-1680-01	up	1815	10	luad	stage iv
patient_64-1681-01	up	2217	12,22	luad	stage ia
patient_64-5774-01	up	3096	17,06	luad	stage ib
patient_64-5778-01	up	2543	14,02	luad	stage ib
patient_64-5779-01	up	3261	17,97	luad	stage iiia
patient_64-5781-01	up	2601	14,34	luad	stage ib
patient_64-5815-01	up	2303	12,69	luad	stage iib
patient_67-3770-01	up	2512	13,85	luad	stage ia
patient_67-3772-01	up	2046	11,28	luad	stage ib
patient_67-3773-01	up	1580	8,71	luad	stage ib
patient_67-3774-01	up	1595	8,79	luad	stage ib
patient_67-4679-01	up	2056	11,33	luad	not reported
patient_67-6215-01	up	2299	12,67	luad	stage ib
patient_67-6216-01	up	1669	9,2	luad	stage ia
patient_67-6217-01	up	2352	12,96	luad	stage iia
patient_69-7760-01	up	3272	18,03	luad	stage iib
patient_69-7761-01	up	2396	13,21	luad	stage ib
patient_69-7763-01	up	1745	9,62	luad	stage ia
patient_69-7764-01	up	2482	13,68	luad	stage ia
patient_69-7765-01	up	2185	12,04	luad	not reported
patient_69-7973-01	up	2967	16,35	luad	stage ib
patient_69-7974-01	up	2571	14,17	luad	stage iiia
patient_69-7978-01	up	2592	14,29	luad	stage iib
patient_69-7979-01	up	3179	17,52	luad	stage ib
patient_69-7980-01	up	2936	16,18	luad	stage i
patient_69-8253-01	up	2293	12,64	luad	stage iia
patient_69-8254-01	up	1999	11,02	luad	not reported
patient_69-8255-01	up	3521	19,41	luad	stage ia
patient_69-8453-01	up	1102	6,07	luad	stage iib
patient_69-A59K-01	up	3366	18,55	luad	stage iib
patient_71-6725-01	up	3188	17,57	luad	stage ib
patient_71-8520-01	up	3476	19,16	luad	stage ib
patient_73-4658-01	up	1760	9,7	luad	stage ib
patient_73-4659-01	up	2327	12,83	luad	stage iiia
patient_73-4662-01	up	2228	12,28	luad	stage ia
patient_73-4666-01	up	2792	15,39	luad	stage iv
patient_73-4668-01	up	2741	15,11	luad	stage iib
patient_73-4675-01	up	2609	14,38	luad	stage iiia
patient_73-4677-01	up	1785	9,84	luad	not reported
patient_73-7498-01	up	2069	11,4	luad	stage ia
patient_73-7499-01	up	2880	15,87	luad	stage ib
patient_73-A9RS-01	up	3052	16,82	luad	stage iib
patient_75-5122-01	up	1807	9,96	luad	stage ib
patient_75-5125-01	up	2721	15	luad	stage iib
patient_75-5126-01	up	1946	10,73	luad	stage iiia
patient_75-5146-01	up	1675	9,23	luad	stage ib
patient_75-5147-01	up	2855	15,74	luad	stage ib
patient_75-6203-01	up	524	2,89	luad	stage iiia
patient_75-6205-01	up	1966	10,84	luad	stage ib
patient_75-6207-01	up	3021	16,65	luad	stage iiia
patient_75-6211-01	up	3219	17,74	luad	stage ib
patient_75-6212-01	up	1822	10,04	luad	stage iib
patient_75-6214-01	up	3427	18,89	luad	stage iiia
patient_75-7025-01	up	2123	11,7	luad	stage ib
patient_75-7027-01	up	3291	18,14	luad	stage ib
patient_75-7030-01	up	1361	7,5	luad	stage iib
patient_75-7031-01	up	3022	16,66	luad	stage ib
patient_78-7145-01	up	2576	14,2	luad	stage iv
patient_78-7146-01	up	3282	18,09	luad	stage iiia
patient_78-7147-01	up	2487	13,71	luad	stage iib
patient_78-7148-01	up	2318	12,78	luad	stage iib
patient_78-7149-01	up	2828	15,59	luad	stage iiib
patient_78-7150-01	up	3352	18,48	luad	stage iib
patient_78-7152-01	up	1927	10,62	luad	stage ib
patient_78-7153-01	up	2764	15,23	luad	stage ib
patient_78-7154-01	up	3436	18,94	luad	stage iiia
patient_78-7155-01	up	3566	19,65	luad	stage ib
patient_78-7156-01	up	1994	10,99	luad	stage iv
patient_78-7158-01	up	2479	13,66	luad	stage iiib
patient_78-7159-01	up	2676	14,75	luad	stage ia
patient_78-7160-01	up	2403	13,24	luad	stage iv
patient_78-7161-01	up	2713	14,95	luad	stage iib
patient_78-7162-01	up	1001	5,52	luad	stage ia
patient_78-7166-01	up	3194	17,6	luad	stage iib
patient_78-7167-01	up	2344	12,92	luad	stage iv
patient_78-7220-01	up	3492	19,25	luad	stage iiia
patient_78-7535-01	up	4030	22,21	luad	stage ib
patient_78-7536-01	up	3003	16,55	luad	stage iiia
patient_78-7537-01	up	1737	9,57	luad	stage ib
patient_78-7539-01	up	2339	12,89	luad	stage iia
patient_78-7540-01	up	2538	13,99	luad	stage ib
patient_78-7542-01	up	2992	16,49	luad	stage ib
patient_78-7633-01	up	2465	13,59	luad	stage ib
patient_78-8640-01	up	3416	18,83	luad	stage iia
patient_78-8648-01	up	1243	6,85	luad	stage iib
patient_78-8655-01	up	2060	11,35	luad	stage ia
patient_78-8660-01	up	2945	16,23	luad	stage iib
patient_78-8662-01	up	3327	18,34	luad	stage ib
patient_80-5607-01	up	2101	11,58	luad	stage iib
patient_80-5608-01	up	2909	16,03	luad	stage ia
patient_80-5611-01	up	2894	15,95	luad	stage ib
patient_83-5908-01	up	2880	15,87	luad	stage ia
patient_86-6562-01	up	2651	14,61	luad	stage iia
patient_86-6851-01	up	2479	13,66	luad	stage iia
patient_86-7701-01	up	2493	13,74	luad	stage iv
patient_86-7711-01	up	3262	17,98	luad	stage iia
patient_86-7713-01	up	3607	19,88	luad	stage iia
patient_86-7953-01	up	3006	16,57	luad	stage ia
patient_86-7954-01	up	2746	15,14	luad	stage ib
patient_86-8054-01	up	3426	18,88	luad	stage iib
patient_86-8055-01	up	2722	15	luad	stage iia
patient_86-8056-01	up	2150	11,85	luad	stage iiia
patient_86-8073-01	up	2474	13,64	luad	stage ib
patient_86-8074-01	up	2834	15,62	luad	stage iia
patient_86-8076-01	up	1340	7,39	luad	stage ia
patient_86-8278-01	up	2158	11,89	luad	stage iib
patient_86-8279-01	up	3326	18,33	luad	stage iia
patient_86-8280-01	up	1983	10,93	luad	stage iia
patient_86-8281-01	up	2165	11,93	luad	stage ia
patient_86-8358-01	up	4372	24,1	luad	stage ib
patient_86-8359-01	up	3413	18,81	luad	stage iiia
patient_86-8585-01	up	3302	18,2	luad	stage ib
patient_86-8668-01	up	2309	12,73	luad	stage ia
patient_86-8669-01	up	2667	14,7	luad	stage ia
patient_86-8671-01	up	1508	8,31	luad	stage iib
patient_86-8672-01	up	2709	14,93	luad	stage iib
patient_86-8673-01	up	3825	21,08	luad	stage ib
patient_86-8674-01	up	2672	14,73	luad	stage iia
patient_86-A456-01	up	2571	14,17	luad	stage ia
patient_86-A4D0-01	up	3589	19,78	luad	stage iia
patient_86-A4JF-01	up	2662	14,67	luad	stage iib
patient_86-A4P7-01	up	2265	12,48	luad	stage ib
patient_86-A4P8-01	up	1151	6,34	luad	stage iiia
patient_91-6828-01	up	2341	12,9	luad	stage ia
patient_91-6830-01	up	2457	13,54	luad	stage iia
patient_91-6831-01	up	3094	17,05	luad	stage ib
patient_91-6836-01	up	3077	16,96	luad	stage ib
patient_91-6840-01	up	3367	18,56	luad	stage ia
patient_91-6847-01	up	3168	17,46	luad	stage ib
patient_91-6848-01	up	3525	19,43	luad	stage iiia
patient_91-6849-01	up	1648	9,08	luad	stage iiia
patient_91-8497-01	up	1933	10,65	luad	stage ia
patient_91-A4BC-01	up	3549	19,56	luad	stage iia
patient_91-A4BD-01	up	1649	9,09	luad	stage iia
patient_93-7347-01	up	1389	7,66	luad	stage ia
patient_93-7348-01	up	2383	13,13	luad	stage ia
patient_93-8067-01	up	2701	14,89	luad	stage ib
patient_93-A4JN-01	up	3536	19,49	luad	stage iv
patient_93-A4JP-01	up	2127	11,72	luad	stage iv
patient_93-A4JQ-01	up	2954	16,28	luad	stage ia
patient_95-7039-01	up	3037	16,74	luad	stage iib
patient_95-7562-01	up	3003	16,55	luad	stage iia
patient_95-7567-01	up	2553	14,07	luad	stage iib
patient_95-7944-01	up	2957	16,3	luad	stage ia
patient_95-7947-01	up	2925	16,12	luad	stage ia
patient_95-7948-01	up	2584	14,24	luad	stage ib
patient_95-8039-01	up	2159	11,9	luad	stage ia
patient_95-8494-01	up	3005	16,56	luad	stage iia
patient_95-A4VK-01	up	2727	15,03	luad	stage iiia
patient_95-A4VN-01	up	2636	14,53	luad	stage iia
patient_95-A4VP-01	up	3636	20,04	luad	stage iiia
patient_97-7546-01	up	1355	7,47	luad	stage ia
patient_97-7552-01	up	1473	8,12	luad	stage ib
patient_97-7553-01	up	958	5,28	luad	stage ia
patient_97-7554-01	up	2508	13,82	luad	stage iiia
patient_97-7937-01	up	2710	14,94	luad	stage ib
patient_97-7938-01	up	1812	9,99	luad	stage ia
patient_97-8171-01	up	3335	18,38	luad	stage iv
patient_97-8172-01	up	1892	10,43	luad	stage ib
patient_97-8174-01	up	1754	9,67	luad	stage iia
patient_97-8176-01	up	2844	15,68	luad	stage iiia
patient_97-8177-01	up	1847	10,18	luad	stage ib
patient_97-8179-01	up	3103	17,1	luad	stage ia
patient_97-8547-01	up	2962	16,33	luad	stage iiia
patient_97-8552-01	up	2001	11,03	luad	stage i
patient_97-A4M0-01	up	2460	13,56	luad	stage ib
patient_97-A4M1-01	up	2329	12,84	luad	stage ia
patient_97-A4M2-01	up	1694	9,34	luad	stage ia
patient_97-A4M3-01	up	2363	13,02	luad	stage ia
patient_97-A4M5-01	up	1729	9,53	luad	stage ia
patient_97-A4M6-01	up	2270	12,51	luad	stage ia
patient_97-A4M7-01	up	2360	13,01	luad	stage ia
patient_99-7458-01	up	1973	10,87	luad	stage iiia
patient_99-8025-01	up	2835	15,63	luad	stage iiia
patient_99-8028-01	up	1738	9,58	luad	stage ia
patient_99-8032-01	up	2676	14,75	luad	stage ia
patient_99-8033-01	up	3106	17,12	luad	stage iv
patient_99-AA5R-01	up	990	5,46	luad	stage ia
patient_J2-8192-01	up	2179	12,01	luad	stage iia
patient_J2-8194-01	up	2181	12,02	luad	stage iib
patient_J2-A4AD-01	up	3096	17,06	luad	stage ia
patient_J2-A4AE-01	up	2265	12,48	luad	stage ia
patient_J2-A4AG-01	up	2225	12,26	luad	stage ia
patient_L4-A4E5-01	up	3695	20,37	luad	stage i
patient_L4-A4E6-01	up	725	4	luad	stage ia
patient_L9-A443-01	up	3050	16,81	luad	stage ia
patient_L9-A444-01	up	3338	18,4	luad	stage ia
patient_L9-A50W-01	up	3054	16,83	luad	stage iia
patient_L9-A5IP-01	up	3508	19,34	luad	stage iv
patient_L9-A743-01	up	2228	12,28	luad	stage iia
patient_L9-A7SV-01	up	3741	20,62	luad	stage iia
patient_L9-A8F4-01	up	3310	18,24	luad	stage ib
patient_MN-A4N1-01	up	4113	22,67	luad	stage iia
patient_MN-A4N4-01	up	3780	20,83	luad	stage ia
patient_MN-A4N5-01	up	3553	19,58	luad	stage ia
patient_MP-A4SV-01	up	2603	14,35	luad	stage ib
patient_MP-A4SW-01	up	3068	16,91	luad	stage iib
patient_MP-A4SY-01	up	2776	15,3	luad	stage iib
patient_MP-A4T4-01	up	2789	15,37	luad	stage iib
patient_MP-A4T6-01	up	3649	20,11	luad	stage iiia
patient_MP-A4T7-01	up	2746	15,14	luad	stage iv
patient_MP-A4T8-01	up	3208	17,68	luad	stage iiia
patient_MP-A4T9-01	up	2556	14,09	luad	stage iiia
patient_MP-A4TC-01	up	2986	16,46	luad	stage iiia
patient_MP-A4TD-01	up	3035	16,73	luad	stage iiia
patient_MP-A4TE-01	up	3606	19,88	luad	stage iia
patient_MP-A4TF-01	up	2668	14,71	luad	stage iia
patient_MP-A4TH-01	up	1779	9,81	luad	stage ia
patient_MP-A4TI-01	up	2423	13,36	luad	stage iia
patient_MP-A4TJ-01	up	1501	8,27	luad	stage ia
patient_MP-A4TK-01	up	2843	15,67	luad	stage iib
patient_MP-A5C7-01	up	2778	15,31	luad	stage ib
patient_NJ-A4YF-01	up	3425	18,88	luad	stage ia
patient_NJ-A4YG-01	up	2432	13,4	luad	stage ib
patient_NJ-A4YI-01	up	3067	16,9	luad	stage iiia
patient_NJ-A4YP-01	up	2716	14,97	luad	stage ib
patient_NJ-A4YQ-01	up	2738	15,09	luad	stage ia
patient_NJ-A55A-01	up	1264	6,97	luad	stage ib
patient_NJ-A55O-01	up	2346	12,93	luad	stage iia
patient_NJ-A55R-01	up	3477	19,16	luad	stage ia
patient_NJ-A7XG-01	up	2721	15	luad	stage iiia
patient_O1-A52J-01	up	3201	17,64	luad	stage ia
patient_S2-AA1A-01	up	2423	13,36	luad	stage ia
patient_18-3406-01	total	7747	42,7	lusc	stage ia
patient_18-3407-01	total	6507	35,87	lusc	stage ib
patient_18-3408-01	total	8004	44,12	lusc	stage ib
patient_18-3410-01	total	8192	45,15	lusc	stage iib
patient_18-3411-01	total	8365	46,11	lusc	stage iiia
patient_18-3412-01	total	8164	45	lusc	stage ib
patient_18-3414-01	total	7354	40,53	lusc	stage iv
patient_18-3415-01	total	7373	40,64	lusc	stage ib
patient_18-3416-01	total	8180	45,09	lusc	stage iib
patient_18-3417-01	total	7138	39,34	lusc	stage iv
patient_18-3419-01	total	8277	45,62	lusc	stage iib
patient_18-3421-01	total	8531	47,02	lusc	stage ib
patient_18-4083-01	total	8821	48,62	lusc	stage iib
patient_18-4086-01	total	6914	38,11	lusc	stage ib
patient_18-4721-01	total	7392	40,74	lusc	stage ia
patient_18-5592-01	total	8766	48,32	lusc	stage iib
patient_21-1071-01	total	7537	41,54	lusc	stage ib
patient_21-1072-01	total	8292	45,7	lusc	stage ib
patient_21-1075-01	total	8689	47,89	lusc	stage iib
patient_21-1076-01	total	5036	27,76	lusc	stage ib
patient_21-1080-01	total	8498	46,84	lusc	stage ib
patient_21-1082-01	total	7981	43,99	lusc	stage ib
patient_21-5782-01	total	8858	48,82	lusc	stage ib
patient_21-5783-01	total	8318	45,85	lusc	stage ib
patient_21-5784-01	total	6046	33,32	lusc	stage ib
patient_21-5786-01	total	8436	46,5	lusc	stage ib
patient_21-5787-01	total	7165	39,49	lusc	stage iiia
patient_22-0940-01	total	6714	37,01	lusc	stage iia
patient_22-1000-01	total	3176	17,51	lusc	stage ib
patient_22-1017-01	total	6385	35,19	lusc	stage ia
patient_22-4591-01	total	8496	46,83	lusc	stage iiia
patient_22-4593-01	total	7781	42,89	lusc	stage iia
patient_22-4594-01	total	6343	34,96	lusc	stage iiia
patient_22-4595-01	total	7560	41,67	lusc	stage iiia
patient_22-4596-01	total	3414	18,82	lusc	stage ib
patient_22-4599-01	total	7855	43,29	lusc	stage ib
patient_22-4601-01	total	8178	45,08	lusc	stage iiia
patient_22-4604-01	total	6965	38,39	lusc	stage iia
patient_22-4605-01	total	5175	28,52	lusc	stage ib
patient_22-4607-01	total	7552	41,62	lusc	stage ib
patient_22-4609-01	total	5197	28,64	lusc	stage ia
patient_22-4613-01	total	7849	43,26	lusc	stage ia
patient_22-5471-01	total	8112	44,71	lusc	stage ib
patient_22-5472-01	total	5347	29,47	lusc	stage ib
patient_22-5473-01	total	7635	42,08	lusc	not reported
patient_22-5474-01	total	6684	36,84	lusc	stage ib
patient_22-5477-01	total	8676	47,82	lusc	stage ia
patient_22-5478-01	total	7751	42,72	lusc	stage ib
patient_22-5479-01	total	7735	42,63	lusc	stage ib
patient_22-5480-01	total	7776	42,86	lusc	stage ia
patient_22-5481-01	total	9495	52,33	lusc	stage iib
patient_22-5482-01	total	8005	44,12	lusc	stage ib
patient_22-5483-01	total	7565	41,7	lusc	stage iia
patient_22-5485-01	total	8375	46,16	lusc	stage ia
patient_22-5489-01	total	6433	35,46	lusc	stage ia
patient_22-5491-01	total	8493	46,81	lusc	stage ia
patient_22-5492-01	total	6509	35,88	lusc	stage iiia
patient_22-A5C4-01	total	8698	47,94	lusc	stage iia
patient_33-4532-01	total	9006	49,64	lusc	stage ib
patient_33-4547-01	total	6532	36	lusc	stage ib
patient_33-4566-01	total	7822	43,11	lusc	stage ib
patient_33-4582-01	total	9241	50,93	lusc	stage ia
patient_33-4583-01	total	8860	48,83	lusc	stage ia
patient_33-4586-01	total	8629	47,56	lusc	stage iiia
patient_33-4587-01	total	9422	51,93	lusc	stage ib
patient_33-4589-01	total	9237	50,91	lusc	stage iib
patient_33-6738-01	total	8382	46,2	lusc	stage iiia
patient_33-A4WN-01	total	8237	45,4	lusc	stage ib
patient_33-A5GW-01	total	8337	45,95	lusc	stage iia
patient_33-AAS8-01	total	8589	47,34	lusc	stage ia
patient_33-AASB-01	total	8817	48,6	lusc	stage ib
patient_33-AASD-01	total	8972	49,45	lusc	stage ia
patient_33-AASI-01	total	8201	45,2	lusc	stage iib
patient_33-AASJ-01	total	9349	51,53	lusc	stage ib
patient_33-AASL-01	total	9254	51,01	lusc	stage ia
patient_34-2596-01	total	7904	43,57	lusc	stage iib
patient_34-2600-01	total	8851	48,78	lusc	stage ia
patient_34-2608-01	total	3846	21,2	lusc	stage ib
patient_34-5231-01	total	8691	47,9	lusc	stage ia
patient_34-5232-01	total	6435	35,47	lusc	stage iia
patient_34-5234-01	total	4906	27,04	lusc	stage ia
patient_34-5236-01	total	7311	40,3	lusc	stage iib
patient_34-5239-01	total	6311	34,78	lusc	stage iiia
patient_34-5240-01	total	7844	43,23	lusc	stage iib
patient_34-5241-01	total	6312	34,79	lusc	stage ib
patient_34-5927-01	total	9192	50,66	lusc	stage ia
patient_34-5928-01	total	7211	39,75	lusc	stage iib
patient_34-5929-01	total	8527	47	lusc	stage ib
patient_34-7107-01	total	8052	44,38	lusc	stage ii
patient_34-8454-01	total	6388	35,21	lusc	stage iiia
patient_34-8455-01	total	6780	37,37	lusc	stage iv
patient_34-8456-01	total	8230	45,36	lusc	stage iia
patient_34-A5IX-01	total	8426	46,44	lusc	stage iib
patient_37-3783-01	total	8013	44,17	lusc	stage iiia
patient_37-3789-01	total	7931	43,71	lusc	stage ib
patient_37-3792-01	total	6759	37,25	lusc	stage ib
patient_37-4129-01	total	8574	47,26	lusc	stage ia
patient_37-4130-01	total	9022	49,73	lusc	stage ia
patient_37-4132-01	total	8073	44,5	lusc	stage iv
patient_37-4133-01	total	8502	46,86	lusc	stage iiia
patient_37-4135-01	total	9899	54,56	lusc	stage ib
patient_37-4141-01	total	8072	44,49	lusc	stage ia
patient_37-5819-01	total	9245	50,96	lusc	stage iiia
patient_37-A5EL-01	total	9831	54,19	lusc	stage iib
patient_37-A5EM-01	total	7450	41,06	lusc	stage ii
patient_37-A5EN-01	total	8757	48,27	lusc	stage iiib
patient_39-5011-01	total	6586	36,3	lusc	stage ia
patient_39-5016-01	total	7674	42,3	lusc	stage iia
patient_39-5019-01	total	6840	37,7	lusc	stage ib
patient_39-5021-01	total	8053	44,39	lusc	stage ib
patient_39-5022-01	total	4576	25,22	lusc	stage ib
patient_39-5024-01	total	6980	38,47	lusc	stage iiia
patient_39-5027-01	total	8635	47,59	lusc	stage ib
patient_39-5028-01	total	5934	32,71	lusc	stage iiia
patient_39-5029-01	total	7408	40,83	lusc	stage iiia
patient_39-5030-01	total	5869	32,35	lusc	stage iiia
patient_39-5031-01	total	6770	37,31	lusc	stage ia
patient_39-5034-01	total	7573	41,74	lusc	stage iib
patient_39-5035-01	total	7409	40,84	lusc	stage ia
patient_39-5036-01	total	8313	45,82	lusc	stage ib
patient_39-5037-01	total	9558	52,68	lusc	stage iia
patient_39-5039-01	total	5079	27,99	lusc	stage iia
patient_39-5040-01	total	8165	45	lusc	stage iiia
patient_43-2576-01	total	6610	36,43	lusc	stage iiia
patient_43-2578-01	total	8017	44,19	lusc	stage ia
patient_43-2581-01	total	6325	34,86	lusc	stage iiia
patient_43-3394-01	total	8219	45,3	lusc	stage ib
patient_43-3920-01	total	8418	46,4	lusc	stage ib
patient_43-5668-01	total	7450	41,06	lusc	stage iia
patient_43-5670-01	total	8463	46,65	lusc	stage iia
patient_43-6143-01	total	9216	50,8	lusc	stage ib
patient_43-6647-01	total	6786	37,4	lusc	stage iib
patient_43-6770-01	total	7928	43,7	lusc	stage ib
patient_43-6771-01	total	7112	39,2	lusc	stage ib
patient_43-6773-01	total	5504	30,34	lusc	stage iib
patient_43-7656-01	total	7686	42,36	lusc	stage ia
patient_43-7657-01	total	8397	46,28	lusc	stage ia
patient_43-7658-01	total	9194	50,68	lusc	stage ia
patient_43-8115-01	total	6461	35,61	lusc	stage iia
patient_43-8116-01	total	8263	45,54	lusc	stage ia
patient_43-8118-01	total	7336	40,43	lusc	stage ia
patient_43-A474-01	total	8906	49,09	lusc	stage iia
patient_43-A475-01	total	7332	40,41	lusc	stage iib
[truncated: 785 more rows]
