# Supplementary material for: PenDA, a rank-based method for personalized differential analysis: Application to lung cancer
Source: PLoS Comput Biol. 2020 May 11;16(5):e1007869. doi: 10.1371/journal.pcbi.1007869 (PMC7274464; doi:10.1371/journal.pcbi.1007869)
Supplement: S3 Table — (CSV) [file pcbi.1007869.s016.csv]

patients	class PenDA	subtypes Chen et al	icluster TCGA
patient_05-4244-01	Class II	3	NA
patient_05-4249-01	Class III	7	iClust3
patient_05-4250-01	Class II	3	NA
patient_05-4382-01	Class II	4	iClust1
patient_05-4384-01	Class III	7	iClust5
patient_05-4390-01	Class II	2	iClust2
patient_05-4396-01	Class III	7	iClust4
patient_05-4397-01	Class II	2	NA
patient_05-4402-01	Class II	4	iClust1
patient_05-4405-01	Class III	3	iClust3
patient_05-4410-01	Class III	3	iClust3
patient_05-4415-01	Class II	2	iClust6
patient_05-4417-01	Class III	2	iClust6
patient_05-4418-01	Class II	4	iClust2
patient_05-4424-01	Class III	4	iClust1
patient_05-4426-01	Class III	7	iClust4
patient_05-4427-01	Class II	3	NA
patient_05-4430-01	Class III	3	iClust3
patient_05-4433-01	Class III	5	iClust6
patient_05-4434-01	Class II	2	NA
patient_05-5425-01	Class II	4	NA
patient_05-5428-01	Class III	3	iClust3
patient_05-5429-01	Class II	7	iClust4
patient_05-5715-01	Class III	5	iClust4
patient_35-3615-01	Class III	7	iClust4
patient_35-4122-01	Class II	5	NA
patient_35-4123-01	Class II	4	NA
patient_35-5375-01	Class II	2	NA
patient_38-4625-01	Class II	3	NA
patient_38-4626-01	Class I	5	iClust6
patient_38-4627-01	Class III	4	iClust1
patient_38-4628-01	Class III	2	iClust3
patient_38-4631-01	Class II	2	iClust1
patient_38-4632-01	Class II	3	iClust3
patient_38-6178-01	Class II	3	iClust3
patient_38-7271-01	Class III	5	NA
patient_38-A44F-01	Class III	5	NA
patient_44-2655-01	Class III	5	iClust5
patient_44-2656-01	Class III	6	iClust3
patient_44-2657-01	Class III	5	iClust6
patient_44-2659-01	Class III	5	iClust3
patient_44-2662-01	Class III	8	iClust1
patient_44-2665-01	Class III	4	iClust6
patient_44-2666-01	Class III	6	iClust4
patient_44-2668-01	Class III	5	NA
patient_44-3396-01	Class II	3	iClust6
patient_44-3398-01	Class III	5	NA
patient_44-3918-01	Class III	3	NA
patient_44-3919-01	Class III	6	iClust3
patient_44-4112-01	Class III	5	iClust3
patient_44-5644-01	Class II	2	NA
patient_44-5645-01	Class III	5	iClust6
patient_44-6145-01	Class II	4	iClust6
patient_44-6146-01	Class III	7	iClust5
patient_44-6148-01	Class III	7	NA
patient_44-6774-01	Class II	4	iClust1
patient_44-6775-01	Class III	5	iClust6
patient_44-6776-01	Class III	7	iClust5
patient_44-6777-01	Class III	5	iClust6
patient_44-6778-01	Class III	5	NA
patient_44-6779-01	Class II	3	iClust6
patient_44-7659-01	Class III	6	iClust4
patient_44-7660-01	Class II	8	NA
patient_44-7661-01	Class II	3	NA
patient_44-7662-01	Class II	3	iClust3
patient_44-7667-01	Class II	2	NA
patient_44-7669-01	Class II	2	NA
patient_44-7670-01	Class II	2	iClust1
patient_44-8117-01	Class II	3	NA
patient_44-8119-01	Class II	2	NA
patient_44-8120-01	Class III	3	NA
patient_44-A479-01	Class II	4	NA
patient_44-A47A-01	Class III	6	NA
patient_44-A47B-01	Class II	6	NA
patient_44-A4SS-01	Class II	4	NA
patient_44-A4SU-01	Class II	4	NA
patient_49-4486-01	Class III	7	iClust5
patient_49-4488-01	Class II	3	iClust3
patient_49-4490-01	Class II	4	iClust1
patient_49-4494-01	Class II	3	iClust3
patient_49-4501-01	Class III	5	iClust1
patient_49-4506-01	Class II	4	iClust6
patient_49-4507-01	Class II	4	iClust6
patient_49-4510-01	Class III	7	iClust5
patient_49-4512-01	Class III	5	iClust3
patient_49-4514-01	Class II	4	iClust6
patient_49-6742-01	Class II	2	iClust1
patient_49-6743-01	Class II	4	NA
patient_49-6744-01	Class III	5	iClust6
patient_49-6745-01	Class II	3	iClust4
patient_49-6761-01	Class II	3	iClust3
patient_49-AAQV-01	Class II	5	NA
patient_49-AAR0-01	Class II	5	NA
patient_49-AAR2-01	Class II	7	NA
patient_49-AAR3-01	Class II	4	NA
patient_49-AAR4-01	Class II	4	NA
patient_49-AAR9-01	Class II	2	NA
patient_49-AARE-01	Class II	2	NA
patient_49-AARN-01	Class II	6	NA
patient_49-AARO-01	Class II	4	NA
patient_49-AARQ-01	Class II	4	NA
patient_49-AARR-01	Class I	5	NA
patient_4B-A93V-01	Class II	2	NA
patient_50-5044-01	Class II	3	iClust6
patient_50-5049-01	Class III	4	iClust6
patient_50-5051-01	Class II	2	iClust3
patient_50-5055-01	Class III	5	iClust6
patient_50-5066-01	Class II	4	NA
patient_50-5068-01	Class III	5	iClust6
patient_50-5930-01	Class II	4	NA
patient_50-5932-01	Class III	7	iClust5
patient_50-5935-01	Class III	7	iClust4
patient_50-5936-01	Class II	4	iClust6
patient_50-5939-01	Class II	4	iClust6
patient_50-5941-01	Class II	5	iClust6
patient_50-5942-01	Class III	7	iClust4
patient_50-5944-01	Class III	7	iClust1
patient_50-5946-01	Class II	4	NA
patient_50-6590-01	Class II	2	NA
patient_50-6591-01	Class II	2	NA
patient_50-6592-01	Class II	2	NA
patient_50-6593-01	Class II	5	iClust3
patient_50-6594-01	Class II	5	NA
patient_50-6595-01	Class II	4	iClust6
patient_50-6597-01	Class III	3	iClust4
patient_50-6673-01	Class III	6	iClust1
patient_50-7109-01	Class II	2	iClust2
patient_50-8457-01	Class III	5	NA
patient_50-8460-01	Class III	5	NA
patient_53-7624-01	Class II	2	NA
patient_53-7626-01	Class III	5	iClust6
patient_53-7813-01	Class II	2	iClust2
patient_55-1592-01	Class II	5	iClust1
patient_55-1594-01	Class II	2	iClust2
patient_55-1596-01	Class II	2	iClust2
patient_55-6543-01	Class III	5	iClust4
patient_55-6642-01	Class II	5	iClust2
patient_55-6712-01	Class II	3	iClust6
patient_55-6968-01	Class II	2	NA
patient_55-6970-01	Class II	5	iClust6
patient_55-6971-01	Class III	5	iClust6
patient_55-6972-01	Class III	7	iClust5
patient_55-6975-01	Class II	4	NA
patient_55-6978-01	Class II	3	iClust6
patient_55-6979-01	Class II	4	iClust6
patient_55-6980-01	Class III	4	iClust1
patient_55-6981-01	Class II	4	iClust3
patient_55-6982-01	Class II	3	iClust6
patient_55-6983-01	Class II	3	iClust6
patient_55-6984-01	Class II	5	NA
patient_55-6985-01	Class II	5	iClust6
patient_55-6986-01	Class III	6	iClust4
patient_55-6987-01	Class II	4	NA
patient_55-7227-01	Class III	6	NA
patient_55-7281-01	Class III	6	iClust3
patient_55-7283-01	Class III	6	iClust4
patient_55-7284-01	Class III	7	NA
patient_55-7570-01	Class II	2	NA
patient_55-7573-01	Class III	5	iClust6
patient_55-7574-01	Class III	5	iClust6
patient_55-7576-01	Class II	3	iClust3
patient_55-7724-01	Class III	8	iClust6
patient_55-7725-01	Class III	5	iClust4
patient_55-7726-01	Class II	4	iClust1
patient_55-7727-01	Class II	3	iClust3
patient_55-7728-01	Class III	5	iClust6
patient_55-7815-01	Class III	6	iClust6
patient_55-7816-01	Class III	5	NA
patient_55-7903-01	Class II	3	iClust4
patient_55-7907-01	Class II	3	iClust3
patient_55-7910-01	Class II	2	NA
patient_55-7911-01	Class II	3	iClust4
patient_55-7913-01	Class II	4	NA
patient_55-7914-01	Class II	6	iClust3
patient_55-7994-01	Class II	3	NA
patient_55-7995-01	Class II	4	NA
patient_55-8085-01	Class II	7	NA
patient_55-8087-01	Class III	7	NA
patient_55-8089-01	Class II	4	NA
patient_55-8090-01	Class II	6	NA
patient_55-8092-01	Class II	3	NA
patient_55-8094-01	Class II	2	NA
patient_55-8097-01	Class III	7	NA
patient_55-8203-01	Class II	2	NA
patient_55-8204-01	Class II	8	NA
patient_55-8205-01	Class II	3	NA
patient_55-8207-01	Class III	6	NA
patient_55-8208-01	Class II	4	NA
patient_55-8299-01	Class III	5	NA
patient_55-8301-01	Class II	4	NA
patient_55-8302-01	Class II	3	NA
patient_55-8505-01	Class II	4	NA
patient_55-8506-01	Class II	3	NA
patient_55-8507-01	Class II	2	NA
patient_55-8508-01	Class II	2	NA
patient_55-8510-01	Class II	4	NA
patient_55-8511-01	Class II	3	NA
patient_55-8512-01	Class III	7	NA
patient_55-8513-01	Class I	5	NA
patient_55-8514-01	Class III	3	NA
patient_55-8614-01	Class II	8	NA
patient_55-8615-01	Class II	2	NA
patient_55-8616-01	Class III	3	NA
patient_55-8619-01	Class I	5	NA
patient_55-8620-01	Class II	2	NA
patient_55-8621-01	Class I	5	NA
patient_55-A48X-01	Class II	5	NA
patient_55-A48Y-01	Class II	5	NA
patient_55-A48Z-01	Class II	4	NA
patient_55-A490-01	Class II	3	NA
patient_55-A491-01	Class II	4	NA
patient_55-A492-01	Class III	7	NA
patient_55-A493-01	Class II	3	NA
patient_55-A494-01	Class II	2	NA
patient_55-A4DG-01	Class III	6	NA
patient_55-A57B-01	Class III	6	NA
patient_62-8394-01	Class II	4	NA
patient_62-8395-01	Class III	6	NA
patient_62-8397-01	Class III	7	NA
patient_62-8399-01	Class II	4	NA
patient_62-8402-01	Class II	2	NA
patient_62-A46R-01	Class III	3	NA
patient_62-A46S-01	Class III	7	NA
patient_62-A46V-01	Class III	6	NA
patient_62-A46Y-01	Class III	5	NA
patient_62-A470-01	Class III	7	NA
patient_62-A471-01	Class II	4	NA
patient_62-A472-01	Class II	3	NA
patient_64-1676-01	Class III	5	iClust3
patient_64-1677-01	Class II	3	iClust2
patient_64-1678-01	Class II	2	iClust2
patient_64-1679-01	Class II	4	iClust1
patient_64-1680-01	Class III	7	iClust4
patient_64-1681-01	Class III	5	iClust1
patient_64-5774-01	Class II	2	iClust2
patient_64-5778-01	Class II	5	iClust3
patient_64-5779-01	Class II	2	NA
patient_64-5781-01	Class II	4	iClust6
patient_64-5815-01	Class II	3	NA
patient_67-3770-01	Class III	5	NA
patient_67-3772-01	Class III	4	iClust1
patient_67-3773-01	Class III	5	iClust4
patient_67-3774-01	Class III	7	iClust5
patient_67-4679-01	Class III	7	NA
patient_67-6215-01	Class II	7	iClust4
patient_67-6216-01	Class III	6	iClust4
patient_67-6217-01	Class III	5	iClust6
patient_69-7760-01	Class II	4	iClust1
patient_69-7761-01	Class III	2	iClust6
patient_69-7763-01	Class III	6	iClust4
patient_69-7764-01	Class III	7	iClust5
patient_69-7765-01	Class III	3	iClust3
patient_69-7973-01	Class II	2	NA
patient_69-7974-01	Class II	3	NA
patient_69-7978-01	Class II	3	NA
patient_69-7979-01	Class II	4	NA
patient_69-7980-01	Class II	4	iClust6
patient_69-8253-01	Class III	7	NA
patient_69-8254-01	Class III	6	NA
patient_69-8255-01	Class II	4	NA
patient_69-8453-01	Class III	5	NA
patient_69-A59K-01	Class II	3	NA
patient_71-6725-01	Class III	3	iClust3
patient_71-8520-01	Class II	3	NA
patient_73-4658-01	Class III	3	iClust6
patient_73-4659-01	Class II	2	iClust2
patient_73-4662-01	Class III	6	iClust3
patient_73-4666-01	Class II	3	NA
patient_73-4668-01	Class II	3	NA
patient_73-4675-01	Class III	7	iClust4
patient_73-4677-01	Class III	7	NA
patient_73-7498-01	Class III	7	iClust5
patient_73-7499-01	Class II	4	iClust3
patient_73-A9RS-01	Class II	2	NA
patient_75-5122-01	Class III	3	iClust6
patient_75-5125-01	Class II	3	NA
patient_75-5126-01	Class II	3	iClust6
patient_75-5146-01	Class III	5	iClust5
patient_75-5147-01	Class II	4	iClust1
patient_75-6203-01	Class I	5	iClust6
patient_75-6205-01	Class II	3	iClust6
patient_75-6207-01	Class II	3	iClust3
patient_75-6211-01	Class II	2	iClust2
patient_75-6212-01	Class III	5	iClust6
patient_75-6214-01	Class II	2	iClust1
patient_75-7025-01	Class III	5	iClust6
patient_75-7027-01	Class II	2	iClust1
patient_75-7030-01	Class III	4	iClust6
patient_75-7031-01	Class II	7	iClust2
patient_78-7145-01	Class II	7	iClust3
patient_78-7146-01	Class II	4	NA
patient_78-7147-01	Class II	7	iClust3
patient_78-7148-01	Class II	2	iClust5
patient_78-7149-01	Class III	7	iClust5
patient_78-7150-01	Class II	2	iClust1
patient_78-7152-01	Class II	6	iClust4
patient_78-7153-01	Class III	6	iClust4
patient_78-7154-01	Class II	2	iClust4
patient_78-7155-01	Class II	2	iClust1
patient_78-7156-01	Class III	7	iClust5
patient_78-7158-01	Class II	7	iClust4
patient_78-7159-01	Class II	2	iClust2
patient_78-7160-01	Class II	4	iClust6
patient_78-7161-01	Class III	2	iClust2
patient_78-7162-01	Class III	5	iClust6
patient_78-7166-01	Class II	2	iClust5
patient_78-7167-01	Class III	7	iClust5
patient_78-7220-01	Class II	2	NA
patient_78-7535-01	Class III	3	iClust3
patient_78-7536-01	Class II	2	iClust2
patient_78-7537-01	Class III	6	iClust4
patient_78-7539-01	Class III	7	iClust3
patient_78-7540-01	Class III	7	iClust4
patient_78-7542-01	Class II	3	iClust3
patient_78-7633-01	Class III	7	iClust5
patient_78-8640-01	Class II	2	NA
patient_78-8648-01	Class III	5	NA
patient_78-8655-01	Class III	6	NA
patient_78-8660-01	Class II	3	NA
patient_78-8662-01	Class II	4	NA
patient_80-5607-01	Class II	6	iClust4
patient_80-5608-01	Class II	7	iClust2
patient_80-5611-01	Class II	2	NA
patient_83-5908-01	Class II	3	NA
patient_86-6562-01	Class II	4	iClust3
patient_86-6851-01	Class II	4	iClust6
patient_86-7701-01	Class II	2	NA
patient_86-7711-01	Class II	4	NA
patient_86-7713-01	Class II	2	iClust2
patient_86-7953-01	Class II	4	NA
patient_86-7954-01	Class II	4	NA
patient_86-8054-01	Class II	2	NA
patient_86-8055-01	Class II	4	NA
patient_86-8056-01	Class III	6	NA
patient_86-8073-01	Class II	3	NA
patient_86-8074-01	Class II	4	NA
patient_86-8076-01	Class II	5	NA
patient_86-8278-01	Class II	3	NA
patient_86-8279-01	Class II	4	NA
patient_86-8280-01	Class III	5	NA
patient_86-8281-01	Class III	7	NA
patient_86-8358-01	Class II	2	NA
patient_86-8359-01	Class II	2	NA
patient_86-8585-01	Class II	4	NA
patient_86-8668-01	Class III	5	NA
patient_86-8669-01	Class III	7	NA
patient_86-8671-01	Class III	5	NA
patient_86-8672-01	Class II	3	NA
patient_86-8673-01	Class II	3	NA
patient_86-8674-01	Class III	7	NA
patient_86-A456-01	Class III	6	NA
patient_86-A4D0-01	Class II	2	NA
patient_86-A4JF-01	Class II	3	NA
patient_86-A4P7-01	Class III	5	NA
patient_86-A4P8-01	Class I	5	NA
patient_91-6828-01	Class III	4	iClust2
patient_91-6830-01	Class III	4	NA
patient_91-6831-01	Class II	2	NA
patient_91-6836-01	Class II	3	NA
patient_91-6840-01	Class II	4	iClust1
patient_91-6847-01	Class II	2	iClust3
patient_91-6848-01	Class II	2	NA
patient_91-6849-01	Class III	7	iClust4
patient_91-8497-01	Class III	5	NA
patient_91-A4BC-01	Class II	4	NA
patient_91-A4BD-01	Class III	5	NA
patient_93-7347-01	Class III	5	iClust6
patient_93-7348-01	Class II	5	iClust6
patient_93-8067-01	Class II	3	NA
patient_93-A4JN-01	Class II	3	NA
patient_93-A4JP-01	Class III	5	NA
patient_93-A4JQ-01	Class II	4	NA
patient_95-7039-01	Class II	3	iClust3
patient_95-7562-01	Class II	2	NA
patient_95-7567-01	Class II	3	iClust3
patient_95-7944-01	Class II	4	NA
patient_95-7947-01	Class II	4	iClust3
patient_95-7948-01	Class II	4	iClust4
patient_95-8039-01	Class III	6	NA
patient_95-8494-01	Class II	3	NA
patient_95-A4VK-01	Class II	5	NA
patient_95-A4VN-01	Class II	3	NA
patient_95-A4VP-01	Class III	5	NA
patient_97-7546-01	Class III	5	iClust6
patient_97-7552-01	Class III	5	iClust6
patient_97-7553-01	Class III	5	iClust6
patient_97-7554-01	Class II	3	iClust3
patient_97-7937-01	Class II	3	iClust3
patient_97-7938-01	Class III	7	iClust5
patient_97-8171-01	Class III	7	NA
patient_97-8172-01	Class III	6	NA
patient_97-8174-01	Class III	5	NA
patient_97-8176-01	Class II	2	NA
patient_97-8177-01	Class III	5	NA
patient_97-8179-01	Class III	7	NA
patient_97-8547-01	Class III	3	NA
patient_97-8552-01	Class III	5	NA
patient_97-A4M0-01	Class III	6	NA
patient_97-A4M1-01	Class I	7	NA
patient_97-A4M2-01	Class I	5	NA
patient_97-A4M3-01	Class III	7	NA
patient_97-A4M5-01	Class III	5	NA
patient_97-A4M6-01	Class III	5	NA
patient_97-A4M7-01	Class III	5	NA
patient_99-7458-01	Class III	5	iClust6
patient_99-8025-01	Class II	3	NA
patient_99-8028-01	Class III	5	NA
patient_99-8032-01	Class II	2	NA
patient_99-8033-01	Class II	4	NA
patient_99-AA5R-01	Class I	5	NA
patient_J2-8192-01	Class III	4	NA
patient_J2-8194-01	Class III	7	NA
patient_J2-A4AD-01	Class II	4	NA
patient_J2-A4AE-01	Class III	6	NA
patient_J2-A4AG-01	Class III	5	NA
patient_L4-A4E5-01	Class II	4	NA
patient_L4-A4E6-01	Class I	5	NA
patient_L9-A443-01	Class II	7	NA
patient_L9-A444-01	Class III	6	NA
patient_L9-A50W-01	Class III	7	NA
patient_L9-A5IP-01	Class II	4	NA
patient_L9-A743-01	Class II	5	NA
patient_L9-A7SV-01	Class II	4	NA
patient_L9-A8F4-01	Class II	5	NA
patient_MN-A4N1-01	Class II	3	NA
patient_MN-A4N4-01	Class II	3	NA
patient_MN-A4N5-01	Class II	3	NA
patient_MP-A4SV-01	Class II	3	NA
patient_MP-A4SW-01	Class III	6	NA
patient_MP-A4SY-01	Class II	3	NA
patient_MP-A4T4-01	Class II	5	NA
patient_MP-A4T6-01	Class III	5	NA
patient_MP-A4T7-01	Class II	7	NA
patient_MP-A4T8-01	Class II	2	NA
patient_MP-A4T9-01	Class II	5	NA
patient_MP-A4TC-01	Class II	3	NA
patient_MP-A4TD-01	Class II	6	NA
patient_MP-A4TE-01	Class II	2	NA
patient_MP-A4TF-01	Class II	4	NA
patient_MP-A4TH-01	Class III	5	NA
patient_MP-A4TI-01	Class II	3	NA
patient_MP-A4TJ-01	Class III	5	NA
patient_MP-A4TK-01	Class II	3	NA
patient_MP-A5C7-01	Class III	7	NA
patient_NJ-A4YF-01	Class II	2	NA
patient_NJ-A4YG-01	Class III	6	NA
patient_NJ-A4YI-01	Class III	6	NA
patient_NJ-A4YP-01	Class II	3	NA
patient_NJ-A4YQ-01	Class II	4	NA
patient_NJ-A55A-01	Class III	5	NA
patient_NJ-A55O-01	Class III	5	NA
patient_NJ-A55R-01	Class II	5	NA
patient_NJ-A7XG-01	Class III	7	NA
patient_O1-A52J-01	Class III	7	NA
patient_S2-AA1A-01	Class III	5	NA
