# Supplementary material for: PenDA, a rank-based method for personalized differential analysis: Application to lung cancer
Source: PLoS Comput Biol. 2020 May 11;16(5):e1007869. doi: 10.1371/journal.pcbi.1007869 (PMC7274464; doi:10.1371/journal.pcbi.1007869)
Supplement: S4 Table — (CSV) [file pcbi.1007869.s017.csv]

genes	pc_up_regulation_class III	pc_up_regulation_class II	pc_dw_regulation_class III	pc_dw_regulation_class II	gene_function
FAM72D	17,9	75,8	1,6	0	family with sequence similarity 72 member D
CDC25C	20,7	78,5	0	0	cell division cycle 25C
OIP5	19	75,8	0	0	Opa interacting protein 5
AUNIP	17,9	83,5	0	0	aurora kinase A and ninein interacting protein
DEPDC1B	20,7	83,1	0	0	DEP domain containing 1B
PIMREG	13	78,8	0	0	PICALM interacting mitotic regulator
POLQ	22,8	87,7	0	0	DNA polymerase theta
SKA3	24,5	79,2	0	0	spindle and kinetochore associated complex subunit 3
DEPDC1	20,1	80,8	0	0	DEP domain containing 1
CDCA2	17,4	82,3	0	0	cell division cycle associated 2
MCM10	20,7	86,2	0	0	minichromosome maintenance 10 replication initiation factor
PBK	19,6	77,7	0	0	PDZ binding kinase
TICRR	22,8	86,5	0	0	TOPBP1 interacting checkpoint and replication regulator
TESMIN	23,4	76,5	0,5	0	testis expressed metallothionein like protein
SPC25	20,7	80,8	0	0	SPC25, NDC80 kinetochore complex component
ORC1	21,7	83,5	0	0	origin recognition complex subunit 1
C5orf34	24,5	75,4	0	0	chromosome 5 open reading frame 34
CDKN3	14,1	81,2	0	0	cyclin dependent kinase inhibitor 3
CKAP2L	19	87,7	0	0	cytoskeleton associated protein 2 like
GTSE1	14,7	80	0	0	G2 and S-phase expressed 1
PKMYT1	22,3	87,7	0,5	0	protein kinase, membrane associated tyrosine/threonine 1
KIF15	23,4	84,6	0	0	kinesin family member 15
RAD51	22,3	80,8	0,5	0	RAD51 recombinase
NCAPG	23,4	87,7	0	0	non-SMC condensin I complex subunit G
PARPBP	23,9	77,3	0	0	PARP1 binding protein
KNL1	21,7	76,2	0	0	kinetochore scaffold 1
RAD51AP1	19	78,1	1,6	0	RAD51 associated protein 1
DSCC1	19	83,5	1,6	0	DNA replication and sister chromatid cohesion 1
BLM	20,1	82,3	0,5	0	Bloom syndrome RecQ like helicase
MYBL2	16,8	88,8	0	0	MYB proto-oncogene like 2
CIP2A	19	80,8	1,6	0	cell proliferation regulating inhibitor of protein phosphatase 2A
SASS6	22,8	77,7	0	0	SAS-6 centriolar assembly protein
SGO2	19,6	76,9	1,6	0	shugoshin 2
DBF4B	21,2	76,2	1,6	0	DBF4 zinc finger B
BRCA1	18,5	76,9	3,8	0	BRCA1, DNA repair associated
TACC3	18,5	84,6	1,1	0	transforming acidic coiled-coil containing protein 3
PPM1G	21,2	77,3	3,3	0	protein phosphatase, Mg2+/Mn2+ dependent 1G
